# Supplementary material for: High Throughput Gene Expression Analysis Identifies Reliable Expression Markers of Human Corneal Endothelial Cells
Source: PLoS One. 2013 Jul 2;8(7):e67546. doi: 10.1371/journal.pone.0067546 (PMC3699644; doi:10.1371/journal.pone.0067546)
Supplement: Table S1 — RNAseqpooled_fulldataset. Full data set of RNA sequencing performed on 1) CEC-DM pooled from 5 young donors; 2) CEC-DM pooled from 5 old donors; 3) CEC cultures and 4) Corneal stroma pooled from 5 young donors. (XLSX) [file pone.0067546.s001.xlsx]

## Sheet: Supplementary Table 1
			RHM040 OLD			RHM041 culture			RHM042 young			RHM043 stroma
RefSeq ID	Gene ID	Total Length	Total Count	RPKM	RPM	Total Count	RPKM	RPM	Total Count	RPKM	RPM	Total Count	RPKM	RPM
NM_000014	A2M	4617	0	0	0	0	0	0	4	0.310944	1.43563	0	0	0
NM_000015	NAT2	1315	0	0	0	0	0	0	0	0	0	0	0	0
NM_000016	ACADM	2591	6	1.2104	3.13614	120	9.9943	25.8952	16	2.21633	5.74251	0	0	0
NM_000017	ACADS	1907	11	3.015	5.7496	14	1.58422	3.02111	47	8.84564	16.8686	1	0.290987	0.554912
NM_000018	ACADVL	2268	334	76.9747	174.579	458	43.5774	98.8334	496	78.4911	178.018	21	5.13808	11.6532
NM_000019	ACAT1	2122	599	147.546	313.092	808	82.1683	174.361	812	137.339	291.432	363	94.9261	201.433
NM_000020	ACVRL1	4253	0	0	0	1	0.0507391	0.215794	0	0	0	5	0.652378	2.77456
NM_000021	PSEN1	6078	7	0.60198	3.65884	246	8.73399	53.0852	52	3.07061	18.6632	182	16.6163	100.994
NM_000022	ADA	1520	5	1.71938	2.61345	294	41.739	63.4433	12	2.83348	4.30688	1	0.365074	0.554912
NM_000023	SGCA	1423	0	0	0	0	0	0	0	0	0	0	0	0
NM_000024	ADRB2	2041	545	139.572	284.866	37	3.91198	7.98436	800	140.679	287.126	21	5.70954	11.6532
NM_000025	ADRB3	2644	0	0	0	0	0	0	0	0	0	0	0	0
NM_000026	ADSL	1550	13	4.38386	6.79498	1179	164.142	254.421	496	114.85	178.018	22	7.87618	12.2081
NM_000027	AGA	2093	2	0.499466	1.04538	18	1.85585	3.88428	61	10.4603	21.8933	0	0	0
NM_000028	AGL	7415	2	0.140982	1.04538	26	0.75666	5.61063	18	0.871251	6.46033	116	8.68103	64.3698
NM_000029	AGT	2576	0	0	0	0	0	0	0	0	0	0	0	0
NM_000030	AGXT	1587	0	0	0	0	0	0	0	0	0	0	0	0
NM_000031	ALAD	3171	98	16.1538	51.2237	319	21.7087	68.8381	2	0.226368	0.717814	1	0.174996	0.554912
NM_000032	ALAS2	2016	0	0	0	0	0	0	0	0	0	0	0	0
NM_000033	ABCD1	3654	0	0	0	6	0.354341	1.29476	0	0	0	0	0	0
NM_000034	ALDOA	2290	4587	1046.98	2397.58	12821	1208.16	2766.69	9413	1475.28	3378.39	2749	666.137	1525.45
NM_000035	ALDOB	2417	0	0	0	0	0	0	0	0	0	0	0	0
NM_000036	AMPD1	2390	0	0	0	0	0	0	0	0	0	0	0	0
NM_000037	ANK1	8249	7	0.443549	3.65884	12	0.31392	2.58952	215	9.35447	77.165	4	0.269081	2.21965
NM_000038	APC	10714	0	0	0	2	0.0402825	0.431587	0	0	0	0	0	0
NM_000039	APOA1	893	0	0	0	0	0	0	0	0	0	0	0	0
NM_000040	APOC3	529	0	0	0	0	0	0	0	0	0	0	0	0
NM_000041	APOE	1176	0	0	0	0	0	0	28	8.54541	10.0494	0	0	0
NM_000042	APOH	1193	0	0	0	0	0	0	0	0	0	0	0	0
NM_000043	FAS	2680	1	0.195034	0.522691	133	10.7092	28.7005	1	0.133921	0.358907	212	43.8961	117.641
NM_000044	AR	4306	3	0.36416	1.56807	81	4.05928	17.4793	1	0.0833504	0.358907	1	0.12887	0.554912
NM_000045	ARG1	1439	0	0	0	0	0	0	0	0	0	0	0	0
NM_000046	ARSB	6063	1	0.0862099	0.522691	106	3.77274	22.8741	1	0.0591963	0.358907	0	0	0
NM_000047	ARSE	2209	0	0	0	23	2.24683	4.96325	21	3.41197	7.53705	0	0	0
NM_000048	ASL	1919	17	4.6304	8.88574	176	19.7914	37.9797	36	6.73301	12.9207	4	1.15667	2.21965
NM_000049	ASPA	1412	0	0	0	0	0	0	0	0	0	0	0	0
NM_000050	ASS1	1832	180	51.3561	94.0843	1438	169.384	310.311	363	71.1153	130.283	160	48.464	88.786
NM_000051	ATM	13084	76	3.03611	39.7245	19	0.313366	4.10008	101	2.77053	36.2496	3	0.127235	1.66474
NM_000052	ATP7A	8465	6	0.370484	3.13614	88	2.24334	18.9898	1	0.0423989	0.358907	0	0	0
NM_000053	ATP7B	6620	0	0	0	36	1.1735	7.76857	0	0	0	29	2.43089	16.0925
NM_000054	AVPR2	1622	0	0	0	0	0	0	0	0	0	0	0	0
NM_000055	BCHE	2443	0	0	0	0	0	0	0	0	0	0	0	0
NM_000056	BCKDHB	1539	1	0.33963	0.522691	8	1.12173	1.72635	53	12.36	19.0221	3	1.0817	1.66474
NM_000057	BLM	4506	0	0	0	0	0	0	0	0	0	0	0	0
NM_000059	BRCA2	11359	0	0	0	0	0	0	0	0	0	0	0	0
NM_000060	BTD	2061	0	0	0	92	9.63271	19.853	0	0	0	2	0.538489	1.10982
NM_000061	BTK	2592	0	0	0	0	0	0	0	0	0	0	0	0
NM_000062	SERPING1	1958	2134	569.674	1115.42	2242	247.094	483.809	3594	658.791	1289.91	2914	825.85	1617.01
NM_000063	C2	2820	0	0	0	0	0	0	0	0	0	0	0	0
NM_000064	C3	5060	13	1.34288	6.79498	1877	80.0483	405.044	17	1.20581	6.10142	243	26.649	134.844
NM_000065	C6	3588	0	0	0	0	0	0	0	0	0	0	0	0
NM_000066	C8B	2025	0	0	0	0	0	0	0	0	0	0	0	0
NM_000067	CA2	1659	413	130.121	215.871	1243	161.683	268.231	267	57.7626	95.8282	25	8.36215	13.8728
NM_000068	CACNA1A	8589	5	0.304279	2.61345	30	0.753732	6.47381	35	1.46254	12.5617	1	0.0646073	0.554912
NM_000069	CACNA1S	6124	0	0	0	0	0	0	0	0	0	0	0	0
NM_000070	CAPN3	3292	87	13.8135	45.4741	51	3.3431	11.0055	1	0.109024	0.358907	12	2.02277	6.65895
NM_000071	CBS	2573	6	1.21887	3.13614	133	11.1545	28.7005	36	5.02163	12.9207	3	0.647002	1.66474
NM_000072	CD36	2090	2	0.500183	1.04538	0	0	0	0	0	0	61	16.196	33.8497
NM_000073	CD3G	1304	0	0	0	0	0	0	0	0	0	0	0	0
NM_000074	CD40LG	1828	0	0	0	0	0	0	0	0	0	0	0	0
NM_000075	CDK4	1435	208	75.7628	108.72	867	130.378	187.093	95	23.7604	34.0962	21	8.12067	11.6532
NM_000076	CDKN1C	1927	262	71.0664	136.945	13	1.45579	2.80532	366	68.1681	131.36	185	53.2739	102.659
NM_000077	CDKN2A	1251	0	0	0	8	1.37997	1.72635	0	0	0	0	0	0
NM_000078	CETP	1701	0	0	0	0	0	0	0	0	0	0	0	0
NM_000079	CHRNA1	1972	0	0	0	0	0	0	0	0	0	0	0	0
NM_000080	CHRNE	2448	5	1.06759	2.61345	50	4.40755	10.7897	9	1.31951	3.23016	5	1.1334	2.77456
NM_000081	LYST	13423	1	0.0389399	0.522691	3	0.0482292	0.647381	135	3.60966	48.4524	10	0.413404	5.54912
NM_000082	ERCC8	2032	0	0	0	53	5.62847	11.4371	77	13.6003	27.6358	1	0.273087	0.554912
NM_000083	CLCN1	3070	0	0	0	0	0	0	0	0	0	0	0	0
NM_000084	CLCN5	9493	0	0	0	3	0.0681956	0.647381	0	0	0	0	0	0
NM_000085	CLCNKB	2572	1	0.203223	0.522691	3	0.251703	0.647381	49	6.83765	17.5864	0	0	0
NM_000086	CLN3	1862	137	38.4579	71.6086	303	35.1157	65.3854	156	30.0695	55.9895	385	114.738	213.641
NM_000087	CNGA1	2772	0	0	0	0	0	0	0	0	0	0	0	0
NM_000088	COL1A1	5876	4	0.355814	2.09076	188	6.90422	40.5692	8	0.488641	2.87126	21	1.98318	11.6532
NM_000089	COL1A2	5359	2296	223.941	1200.1	61105	2460.55	13186.1	2790	186.854	1001.35	958	99.1988	531.606
NM_000090	COL3A1	5439	43	4.13232	22.4757	6590	261.46	1422.08	66	4.35519	23.6879	63	6.42756	34.9595
NM_000091	COL4A3	8045	207	13.449	108.197	180	4.8282	38.8428	521	23.2431	186.991	94	6.48375	52.1618
NM_000092	COL4A4	10293	312	15.8437	163.08	778	16.3108	167.887	919	32.0446	329.836	32	1.72517	17.7572
NM_000093	COL5A1	8372	2	0.124866	1.04538	452	11.6506	97.5387	5	0.21435	1.79454	3	0.198846	1.66474
NM_000094	COL7A1	9051	136	7.85393	71.0859	65	1.54973	14.0266	92	3.64815	33.0194	146	8.95119	81.0172
NM_000095	COMP	2433	0	0	0	0	0	0	0	0	0	0	0	0
NM_000096	CP	4643	0	0	0	4	0.185909	0.863174	1	0.0773007	0.358907	0	0	0
NM_000097	CPOX	2702	0	0	0	29	2.31607	6.25801	30	3.9849	10.7672	35	7.18799	19.4219
NM_000098	CPT2	3089	5	0.846052	2.61345	93	6.49686	20.0688	0	0	0	4	0.718566	2.21965
NM_000099	CST3	772	693	469.203	362.225	641	179.176	138.324	810	376.573	290.715	1165	837.4	646.473
NM_000100	CSTB	655	160	127.68	83.6305	1524	502.091	328.869	407	223.016	146.075	643	544.746	356.809
NM_000101	CYBA	682	0	0	0	9	2.84772	1.94214	0	0	0	0	0	0
NM_000102	CYP17A1	1862	0	0	0	0	0	0	0	0	0	0	0	0
NM_000103	CYP19A1	4395	0	0	0	0	0	0	0	0	0	0	0	0
NM_000104	CYP1B1	5150	60	6.0896	31.3614	128	5.36341	27.6216	61	4.25113	21.8933	2	0.2155	1.10982
NM_000106	CYP2D6	1650	29	9.18669	15.158	0	0	0	0	0	0	2	0.672621	1.10982
NM_000107	DDB2	1838	292	83.039	152.626	550	64.5737	118.686	715	139.618	256.619	293	88.4599	162.589
NM_000108	DLD	3565	32	4.69175	16.7261	217	13.1353	46.8272	204	20.5377	73.217	237	36.8904	131.514
NM_000109	DMD	13990	0	0	0	0	0	0	0	0	0	29	1.15028	16.0925
NM_000110	DPYD	4424	2	0.236298	1.04538	84	4.09735	18.1267	9	0.730145	3.23016	0	0	0
NM_000111	SLC26A3	2873	0	0	0	0	0	0	0	0	0	0	0	0
NM_000112	SLC26A2	8072	1	0.0647536	0.522691	72	1.92482	15.5371	3	0.13339	1.07672	3	0.206236	1.66474
NM_000113	TOR1A	2101	221	54.9808	115.515	574	58.9555	123.865	231	39.461	82.9075	452	119.381	250.82
NM_000114	EDN3	2392	470	102.703	245.665	38	3.42816	8.20015	1616	242.472	579.994	17	3.94378	9.43351
NM_000115	EDNRB	4274	18	2.20132	9.40843	1	0.0504898	0.215794	61	5.12244	21.8933	1	0.129834	0.554912
NM_000116	TAZ	1892	22	6.0778	11.4992	137	15.6256	29.5637	6	1.13818	2.15344	83	24.3434	46.0577
NM_000117	EMD	1333	11	4.31328	5.7496	15	2.42828	3.2369	3	0.807743	1.07672	9	3.7466	4.99421
NM_000118	ENG	3182	11	1.80691	5.7496	454	30.7889	97.9703	96	10.8281	34.4551	24	4.18539	13.3179
NM_000119	EPB42	2527	0	0	0	0	0	0	0	0	0	0	0	0
NM_000120	EPHX1	1822	0	0	0	2	0.236875	0.431587	0	0	0	0	0	0
NM_000121	EPOR	2433	29	6.23018	15.158	21	1.86258	4.53166	2	0.295032	0.717814	0	0	0
NM_000122	ERCC3	2735	165	31.5334	86.244	339	26.7474	73.154	299	39.237	107.313	145	29.4195	80.4623
NM_000123	ERCC5	4070	60	7.70552	31.3614	87	4.61279	18.774	181	15.9612	64.9622	148	20.1786	82.127
NM_000124	ERCC6	6985	99	7.40822	51.7464	25	0.772346	5.39484	52	2.67189	18.6632	2	0.158887	1.10982
NM_000125	ESR1	6321	0	0	0	0	0	0	0	0	0	0	0	0
NM_000126	ETFA	1342	228	88.8029	119.174	1460	234.768	315.059	602	161	216.062	311	128.597	172.578
NM_000127	EXT1	3352	95	14.8137	49.6556	530	34.1201	114.371	100	10.7072	35.8907	19	3.14539	10.5433
NM_000128	F11	3263	0	0	0	0	0	0	0	0	0	0	0	0
NM_000129	F13A1	3848	132	17.9301	68.9952	12	0.672953	2.58952	94	8.76748	33.7373	529	76.286	293.549
NM_000130	F5	9154	0	0	0	0	0	0	20	0.784153	7.17814	2	0.121239	1.10982
NM_000131	F7	3116	0	0	0	0	0	0	0	0	0	0	0	0
NM_000132	F8	9009	0	0	0	48	1.14975	10.3581	3	0.119516	1.07672	105	6.46751	58.2658
NM_000133	F9	2794	0	0	0	0	0	0	0	0	0	0	0	0
NM_000134	FABP2	2245	0	0	0	0	0	0	0	0	0	0	0	0
NM_000135	FANCA	5417	1	0.0964908	0.522691	113	4.50151	24.3847	0	0	0	19	1.94634	10.5433
NM_000136	FANCC	4577	21	2.39819	10.9765	35	1.65016	7.55277	18	1.41148	6.46033	1	0.121239	0.554912
NM_000137	FAH	1783	5	1.46576	2.61345	1118	135.31	241.257	120	24.1553	43.0688	160	49.7958	88.786
NM_000138	FBN1	11629	47	2.11252	24.5665	3193	59.2509	689.029	37	1.14193	13.2796	20	0.95436	11.0982
NM_000139	MS4A2	3641	0	0	0	0	0	0	0	0	0	0	0	0
NM_000140	FECH	7249	129	9.30157	67.4271	191	5.68583	41.2166	17	0.841691	6.10142	197	15.0804	109.318
NM_000141	FGFR2	4622	1	0.113088	0.522691	3	0.140065	0.647381	91	7.06632	32.6605	12	1.44071	6.65895
NM_000142	FGFR3	4269	1	0.122439	0.522691	2	0.101098	0.431587	2	0.168146	0.717814	68	8.83908	37.734
NM_000143	FH	1857	189	53.1979	98.7886	579	67.283	124.944	382	73.8301	137.102	190	56.7762	105.433
NM_000144	FXN	7163	8	0.583767	4.18153	67	2.01845	14.4582	18	0.901902	6.46033	0	0	0
NM_000145	FSHR	2764	0	0	0	0	0	0	0	0	0	0	0	0
NM_000146	FTL	867	1869	1126.77	976.909	17856	4444.3	3853.21	3413	1412.86	1224.95	2511	1607.13	1393.39
NM_000147	FUCA1	2109	83	20.5706	43.3833	524	53.6158	113.076	102	17.3582	36.6085	128	33.6789	71.0288
NM_000148	FUT1	4242	0	0	0	48	2.44179	10.3581	21	1.77677	7.53705	45	5.88662	24.9711
NM_000149	FUT3	2587	0	0	0	0	0	0	0	0	0	28	6.00601	15.5375
NM_000150	FUT6	3134	0	0	0	0	0	0	0	0	0	4	0.708248	2.21965
NM_000151	G6PC	3091	0	0	0	0	0	0	0	0	0	0	0	0
NM_000152	GAA	3755	18	2.50558	9.40843	367	21.0909	79.1962	95	9.0802	34.0962	4	0.591118	2.21965
NM_000153	GALC	3866	0	0	0	27	1.50709	5.82643	2	0.185674	0.717814	2	0.287073	1.10982
NM_000154	GALK1	1353	8	3.09056	4.18153	32	5.10376	6.90539	11	2.91794	3.94798	16	6.56216	8.8786
NM_000155	GALT	1323	131	51.7555	68.4725	268	43.7133	57.8327	191	51.815	68.5512	6	2.51661	3.32947
NM_000156	GAMT	1052	1	0.496854	0.522691	3	0.615381	0.647381	26	8.87033	9.33158	5	2.63742	2.77456
NM_000157	GBA	2313	7	1.58186	3.65884	483	45.0619	104.228	189	29.327	67.8334	3	0.719731	1.66474
NM_000158	GBE1	3083	91	15.4281	47.5649	113	7.9094	24.3847	33	3.84169	11.8439	51	9.17954	28.3005
NM_000159	GCDH	1810	22	6.35315	11.4992	49	5.84192	10.5739	1	0.198291	0.358907	0	0	0
NM_000160	GCGR	2037	0	0	0	0	0	0	0	0	0	0	0	0
NM_000161	GCH1	2919	18	3.22317	9.40843	1	0.0739272	0.215794	58	7.13142	20.8166	1	0.190104	0.554912
NM_000162	GCK	2723	0	0	0	0	0	0	0	0	0	0	0	0
NM_000163	GHR	4350	23	2.76365	12.0219	4	0.198431	0.863174	33	2.72274	11.8439	0	0	0
NM_000164	GIPR	2010	0	0	0	0	0	0	0	0	0	0	0	0
NM_000165	GJA1	3128	121	20.2192	63.2456	262	18.0748	56.5379	49	5.62226	17.5864	434	76.9923	240.832
NM_000166	GJB1	1652	0	0	0	0	0	0	0	0	0	0	0	0
NM_000167	GK	4453	0	0	0	0	0	0	0	0	0	0	0	0
NM_000168	GLI3	8199	95	6.0563	49.6556	93	2.44771	20.0688	160	7.00392	57.4251	137	9.27223	76.023
NM_000169	GLA	1411	117	43.3415	61.1548	610	93.2913	131.634	6	1.52618	2.15344	48	18.8772	26.6358
NM_000170	GLDC	3784	0	0	0	2	0.114056	0.431587	8	0.758789	2.87126	0	0	0
NM_000171	GLRA1	1788	0	0	0	0	0	0	0	0	0	0	0	0
NM_000172	GNAT1	2456	0	0	0	0	0	0	0	0	0	0	0	0
NM_000173	GP1BA	2499	0	0	0	0	0	0	0	0	0	0	0	0
NM_000174	GP9	855	0	0	0	0	0	0	0	0	0	0	0	0
NM_000175	GPI	4176	943	118.031	492.897	1059	54.7235	228.525	1521	130.723	545.898	271	36.0108	150.381
NM_000176	NR3C1	6775	16	1.2344	8.36305	20	0.637029	4.31587	44	2.33091	15.7919	1	0.0819059	0.554912
NM_000177	GSN	2632	355	70.4997	185.555	1098	90.0233	236.941	1275	173.863	457.606	1135	239.295	629.826
NM_000178	GSS	1887	84	23.2676	43.906	697	79.7075	150.408	27	5.13539	9.69049	200	58.8143	110.982
NM_000179	MSH6	4318	284	34.378	148.444	27	1.34933	5.82643	90	7.48069	32.3016	15	1.92767	8.32369
NM_000180	GUCY2D	3603	0	0	0	0	0	0	0	0	0	0	0	0
NM_000181	GUSB	2286	393	89.8589	205.417	90	8.49581	19.4214	286	44.9026	102.647	343	83.2611	190.335
NM_000182	HADHA	3017	220	38.1147	114.992	899	64.3018	193.998	363	43.183	130.283	146	26.8536	81.0172
NM_000183	HADHB	2172	917	220.676	479.307	1633	162.243	352.391	910	150.371	326.605	18	4.59872	9.98842
NM_000184	HBG2	580	0	0	0	0	0	0	0	0	0	0	0	0
NM_000185	SERPIND1	2216	0	0	0	0	0	0	0	0	0	0	0	0
NM_000186	CFH	4105	291	37.0531	152.103	946	49.7298	204.141	488	42.6667	175.147	356	48.124	197.549
NM_000187	HGD	1996	0	0	0	0	0	0	0	0	0	12	3.33615	6.65895
NM_000188	HK1	3583	238	34.7196	124.4	1002	60.3475	216.225	538	53.8911	193.092	196	30.3552	108.763
NM_000189	HK2	7075	2	0.147757	1.04538	17	0.518515	3.66849	3	0.152187	1.07672	1	0.0784329	0.554912
NM_000190	HMBS	1495	47	16.4324	24.5665	505	72.8935	108.976	150	36.0107	53.8361	11	4.08297	6.10404
NM_000191	HMGCL	1599	95	31.0542	49.6556	459	61.9445	99.0492	462	103.699	165.815	91	31.5804	50.497
NM_000192	TBX5	3817	0	0	0	0	0	0	0	0	0	0	0	0
NM_000193	SHH	1573	0	0	0	0	0	0	0	0	0	0	0	0
NM_000194	HPRT1	1406	140	52.046	73.1767	120	18.4177	25.8952	44	11.2318	15.7919	2	0.789349	1.10982
NM_000195	HPS1	3695	45	6.36565	23.5211	314	18.3381	67.7592	76	7.38212	27.2769	87	13.0656	48.2774
NM_000196	HSD11B2	1877	0	0	0	0	0	0	0	0	0	0	0	0
NM_000197	HSD17B3	1123	0	0	0	124	23.8276	26.7584	1	0.319597	0.358907	0	0	0
NM_000198	HSD3B2	1706	0	0	0	0	0	0	0	0	0	0	0	0
NM_000199	SGSH	2760	2	0.378761	1.04538	168	13.1353	36.2533	0	0	0	66	13.2696	36.6242
NM_000200	HTN3	572	0	0	0	0	0	0	0	0	0	0	0	0
NM_000201	ICAM1	3239	351	56.6423	183.464	466	31.0466	100.56	944	104.603	338.808	241	41.2886	133.734
NM_000202	IDS	5843	202	18.0701	105.584	807	29.8041	174.145	395	24.2629	141.768	292	27.7314	162.034
NM_000203	IDUA	2172	9	2.16585	4.70422	0	0	0	0	0	0	0	0	0
NM_000204	CFI	2148	34	8.2735	17.7715	6	0.602775	1.29476	1	0.167089	0.358907	161	41.5926	89.3409
NM_000206	IL2RG	1526	0	0	0	0	0	0	0	0	0	0	0	0
NM_000207	INS	462	0	0	0	0	0	0	0	0	0	0	0	0
NM_000208	INSR	9037	63	3.64386	32.9295	5	0.119394	1.07897	86	3.41551	30.866	9	0.552641	4.99421
NM_000209	PDX1	2571	0	0	0	0	0	0	0	0	0	0	0	0
NM_000210	ITGA6	5784	102	9.21758	53.3145	30	1.11926	6.47381	51	3.16464	18.3043	126	12.0883	69.919
NM_000211	ITGB2	2942	0	0	0	78	5.72124	16.8319	0	0	0	0	0	0
NM_000212	ITGB3	4879	0	0	0	0	0	0	0	0	0	0	0	0
NM_000213	ITGB4	5879	1	0.0889081	0.522691	113	4.14776	24.3847	12	0.732588	4.30688	255	24.0692	141.503
NM_000214	JAG1	5961	0	0	0	3	0.108603	0.647381	25	1.50523	8.97268	0	0	0
NM_000215	JAK3	5410	36	3.47816	18.8169	65	2.59271	14.0266	0	0	0	0	0	0
NM_000216	KAL1	6300	0	0	0	0	0	0	0	0	0	0	0	0
NM_000217	KCNA1	7981	0	0	0	0	0	0	3	0.134911	1.07672	0	0	0
NM_000218	KCNQ1	3230	0	0	0	0	0	0	0	0	0	0	0	0
NM_000219	KCNE1	3318	3	0.472596	1.56807	151	9.82062	32.5848	81	8.76174	29.0715	5	0.836215	2.77456
NM_000220	KCNJ1	2330	0	0	0	0	0	0	0	0	0	0	0	0
NM_000221	KHK	2407	0	0	0	14	1.25513	3.02111	57	8.49925	20.4577	0	0	0
NM_000222	KIT	5155	0	0	0	0	0	0	0	0	0	73	7.85812	40.5086
NM_000223	KRT12	1984	160	42.1525	83.6305	413	44.9207	89.1227	323	58.4309	115.927	31388	8779.03	17417.6
NM_000224	KRT18	1460	540	193.324	282.253	320	47.2972	69.0539	544	133.73	195.245	145	55.1112	80.4623
NM_000226	KRT9	2281	0	0	0	0	0	0	0	0	0	0	0	0
NM_000227	LAMA3	5579	3	0.281067	1.56807	1	0.0386796	0.215794	2	0.128664	0.717814	149	14.8202	82.682
NM_000228	LAMB3	4038	2	0.258886	1.04538	4	0.213763	0.863174	7	0.622177	2.51235	349	47.9605	193.664
NM_000229	LCAT	1348	24	9.30607	12.5446	113	18.0895	24.3847	5	1.33126	1.79454	0	0	0
NM_000230	LEP	3424	0	0	0	0	0	0	0	0	0	0	0	0
NM_000231	SGCG	1647	0	0	0	0	0	0	0	0	0	0	0	0
NM_000232	SGCB	4273	0	0	0	46	2.32308	9.9265	2	0.167988	0.717814	1	0.129865	0.554912
NM_000233	LHCGR	3082	0	0	0	0	0	0	0	0	0	0	0	0
NM_000234	LIG1	3055	0	0	0	0	0	0	60	7.04891	21.5344	1	0.181641	0.554912
NM_000235	LIPA	2613	107	21.4037	55.9279	255	21.0591	55.0274	12	1.64825	4.30688	135	28.6694	74.9132
NM_000236	LIPC	1595	0	0	0	0	0	0	0	0	0	0	0	0
NM_000237	LPL	3737	1	0.139869	0.522691	0	0	0	1	0.0960415	0.358907	84	12.4733	46.6126
NM_000238	KCNH2	4275	0	0	0	0	0	0	0	0	0	0	0	0
NM_000239	LYZ	1512	0	0	0	0	0	0	0	0	0	0	0	0
NM_000240	MAOA	4058	88	11.3348	45.9968	144	7.65753	31.0743	108	9.55199	38.762	2	0.273491	1.10982
NM_000242	MBL2	3565	0	0	0	0	0	0	0	0	0	0	0	0
NM_000243	MEFV	3489	0	0	0	0	0	0	0	0	0	0	0	0
NM_000244	MEN1	2768	12	2.266	6.27229	259	20.1917	55.8905	2	0.259326	0.717814	1	0.200474	0.554912
NM_000245	MET	6601	29	2.29632	15.158	755	24.6817	162.924	104	5.65465	37.3263	49	4.11918	27.1907
NM_000246	CIITA	4634	0	0	0	0	0	0	0	0	0	0	0	0
NM_000247	MICA	1363	223	85.5173	116.56	733	116.05	158.177	243	63.9871	87.2144	145	59.0332	80.4623
NM_000248	MITF	4463	0	0	0	40	1.93407	8.63174	6	0.48251	2.15344	7	0.870353	3.88439
NM_000249	MLH1	2643	43	8.50386	22.4757	159	12.9819	34.3112	100	13.5795	35.8907	4	0.839822	2.21965
NM_000250	MPO	3203	0	0	0	0	0	0	0	0	0	0	0	0
NM_000251	MSH2	3129	1	0.167047	0.522691	0	0	0	7	0.802924	2.51235	0	0	0
NM_000252	MTM1	3421	16	2.44462	8.36305	14	0.883107	3.02111	2	0.209826	0.717814	4	0.648831	2.21965
NM_000253	MTTP	4071	0	0	0	0	0	0	0	0	0	0	0	0
NM_000254	MTR	10525	42	2.0858	21.953	14	0.287041	3.02111	2	0.0682009	0.717814	32	1.68714	17.7572
NM_000255	MUT	3873	1	0.134958	0.522691	39	2.17298	8.41595	3	0.278007	1.07672	80	11.4622	44.393
NM_000256	MYBPC3	4185	0	0	0	0	0	0	0	0	0	0	0	0
NM_000257	MYH7	5990	0	0	0	0	0	0	0	0	0	0	0	0
NM_000258	MYL3	922	0	0	0	0	0	0	0	0	0	0	0	0
NM_000259	MYO5A	12184	16	0.686396	8.36305	59	1.04496	12.7318	65	1.91472	23.329	0	0	0
NM_000260	MYO7A	7416	274	19.3119	143.217	13	0.378279	2.80532	321	15.5352	115.209	6	0.448958	3.32947
NM_000261	MYOC	2042	19501	4991.67	10193	38331	4050.73	8271.58	18892	3320.51	6780.47	1649	448.115	915.051
NM_000262	NAGA	3717	64	8.99979	33.4522	285	16.5459	61.5012	0	0	0	2	0.298581	1.10982
NM_000263	NAGLU	2776	27	5.08381	14.1127	214	16.6354	46.1798	42	5.43015	15.0741	2	0.399793	1.10982
NM_000264	PTCH1	7919	26	1.71612	13.59	12	0.327001	2.58952	4	0.181289	1.43563	0	0	0
NM_000265	NCF1	1387	0	0	0	0	0	0	0	0	0	0	0	0
NM_000266	NDP	1999	0	0	0	0	0	0	0	0	0	0	0	0
NM_000267	NF1	12305	1	0.0424779	0.522691	66	1.15745	14.2424	28	0.816692	10.0494	6	0.270579	3.32947
NM_000268	NF2	6013	197	17.1246	102.97	418	15.0011	90.2017	73	4.35726	26.2002	4	0.369142	2.21965
NM_000269	NME1	806	130	84.305	67.9498	719	192.501	155.156	339	150.955	121.669	85	58.5205	47.1676
NM_000270	PNP	2415	901	195.008	470.944	3772	337.049	813.973	2433	361.582	873.221	1863	428.075	1033.8
NM_000271	NPC1	4789	34	3.7109	17.7715	271	12.2113	58.48	226	16.9374	81.113	148	17.1491	82.127
NM_000272	NPHP1	2730	0	0	0	36	2.84563	7.76857	2	0.262936	0.717814	0	0	0
NM_000273	GPR143	1687	0	0	0	0	0	0	0	0	0	0	0	0
NM_000274	OAT	2082	35	8.78683	18.2942	527	54.6221	113.723	302	52.0605	108.39	24	6.39669	13.3179
NM_000275	OCA2	3114	1	0.167852	0.522691	1	0.0692979	0.215794	25	2.8814	8.97268	0	0	0
NM_000276	OCRL	5130	1	0.101889	0.522691	160	6.7304	34.527	38	2.65857	13.6385	112	12.115	62.1502
NM_000277	PAH	2668	0	0	0	0	0	0	0	0	0	0	0	0
NM_000278	PAX2	4047	0	0	0	0	0	0	0	0	0	0	0	0
NM_000280	PAX6	6931	5	0.377067	2.61345	10	0.311345	2.15794	34	1.76062	12.2028	603	48.2776	334.612
NM_000281	PCBD1	1002	223	116.327	116.56	775	166.906	167.24	146	52.2958	52.4004	67	37.1049	37.1791
NM_000282	PCCA	2540	29	5.96773	15.158	52	4.41782	11.2213	208	29.3908	74.6527	78	17.0406	43.2832
NM_000283	PDE6B	3381	0	0	0	6	0.382952	1.29476	0	0	0	0	0	0
NM_000284	PDHA1	3361	623	96.8867	325.636	936	60.096	201.983	1133	120.988	406.642	74	12.2177	41.0635
NM_000285	PEPD	1995	76	19.912	39.7245	800	86.5338	172.635	312	56.1298	111.979	174	48.3984	96.5548
NM_000286	PEX12	2680	0	0	0	115	9.2598	24.8163	2	0.267841	0.717814	2	0.414114	1.10982
NM_000287	PEX6	3481	29	4.35451	15.158	31	1.92175	6.6896	82	8.45457	29.4304	43	6.85471	23.8612
NM_000288	PEX7	1472	1	0.355089	0.522691	50	7.32994	10.7897	135	32.9161	48.4524	35	13.1943	19.4219
NM_000289	PFKM	3201	689	112.507	360.134	693	46.7182	149.545	481	53.9314	172.634	24	4.16054	13.3179
NM_000290	PGAM2	854	0	0	0	14	3.5376	3.02111	0	0	0	0	0	0
NM_000291	PGK1	2412	5507	1193.39	2878.46	10374	928.127	2238.64	6878	1023.45	2468.56	1632	375.463	905.617
NM_000292	PHKA2	5292	0	0	0	135	5.50494	29.1321	71	4.81527	25.4824	0	0	0
NM_000293	PHKB	5460	91	8.71151	47.5649	136	5.37508	29.3479	97	6.37619	34.814	9	0.914691	4.99421
NM_000294	PHKG2	5500	69	6.55739	36.0657	315	12.3591	67.975	194	12.6596	69.628	124	12.5108	68.8091
NM_000295	SERPINA1	3215	0	0	0	0	0	0	0	0	0	0	0	0
NM_000296	PKD1	14089	2	0.0741984	1.04538	32	0.490127	6.90539	70	1.7832	25.1235	21	0.827111	11.6532
NM_000297	PKD2	5064	1	0.103217	0.522691	108	4.60223	23.3057	1	0.0708742	0.358907	1	0.10958	0.554912
NM_000298	PKLR	3032	26	4.48218	13.59	0	0	0	23	2.72258	8.25486	5	0.915093	2.77456
NM_000299	PKP1	5432	1	0.0962244	0.522691	2	0.0794527	0.431587	1	0.0660727	0.358907	292	29.8296	162.034
NM_000300	PLA2G2A	994	1	0.525846	0.522691	0	0	0	1	0.361073	0.358907	307	171.386	170.358
NM_000301	PLG	3518	0	0	0	0	0	0	0	0	0	0	0	0
NM_000302	PLOD1	3012	464	80.5208	242.529	3993	286.077	861.664	1610	191.846	577.84	289	53.2436	160.37
NM_000303	PMM2	2315	181	40.867	94.607	220	20.5074	47.4746	123	19.0694	44.1456	202	48.42	112.092
NM_000304	PMP22	1823	126	36.1267	65.859	347	41.0753	74.8804	306	60.2444	109.826	143	43.5285	79.3525
NM_000305	PON2	1645	438	139.172	228.939	1339	175.652	288.948	216	47.127	77.5239	178	60.0452	98.7744
NM_000306	POU1F1	1256	0	0	0	0	0	0	0	0	0	0	0	0
NM_000307	POU3F4	1506	0	0	0	0	0	0	0	0	0	0	0	0
NM_000308	CTSA	2225	230	54.031	120.219	2969	287.951	640.691	294	47.4241	105.519	101	25.1893	56.0462
NM_000309	PPOX	1694	118	36.4094	61.6775	248	31.592	53.5168	190	40.2552	68.1923	68	22.2751	37.734
NM_000310	PPT1	2495	381	79.8177	199.145	764	66.0787	164.866	540	77.6793	193.81	916	203.727	508.3
NM_000311	PRNP	2738	143	27.299	74.7448	712	56.1158	153.645	170	22.2842	61.0142	192	38.9128	106.543
NM_000312	PROC	1771	0	0	0	0	0	0	0	0	0	0	0	0
NM_000313	PROS1	3565	1	0.146617	0.522691	81	4.90302	17.4793	2	0.20135	0.717814	0	0	0
NM_000314	PTEN	5538	1	0.0943826	0.522691	132	5.14351	28.4847	44	2.85155	15.7919	18	1.80362	9.98842
NM_000315	PTH	811	0	0	0	0	0	0	0	0	0	0	0	0
NM_000316	PTH1R	2112	0	0	0	0	0	0	0	0	0	0	0	0
NM_000317	PTS	928	82	46.186	42.8606	265	61.6221	57.1853	377	145.806	135.308	66	39.4658	36.6242
NM_000318	PEX2	4375	97	11.5888	50.701	403	19.8777	86.9648	316	25.9233	113.415	98	12.43	54.3814
NM_000319	PEX5	3157	3	0.496697	1.56807	16	1.09366	3.4527	19	2.16004	6.81923	12	2.10927	6.65895
NM_000320	QDPR	1646	157	49.8557	82.0625	1174	153.913	253.342	767	167.243	275.282	119	40.1182	66.0346
NM_000321	RB1	4745	48	5.28749	25.0892	17	0.773128	3.66849	1	0.075639	0.358907	119	13.9167	66.0346
NM_000322	PRPH2	3024	0	0	0	8	0.570882	1.72635	29	3.4419	10.4083	1	0.183503	0.554912
NM_000324	RHAG	1918	0	0	0	0	0	0	0	0	0	0	0	0
NM_000325	PITX2	2311	1091	246.757	570.256	1702	158.927	367.281	773	120.05	277.435	19	4.56224	10.5433
NM_000326	RLBP1	1743	0	0	0	0	0	0	0	0	0	0	0	0
NM_000327	ROM1	1875	17	4.73906	8.88574	177	20.3709	38.1955	128	24.5014	45.9401	27	7.99074	14.9826
NM_000328	RPGR	3053	0	0	0	2	0.141365	0.431587	0	0	0	0	0	0
NM_000329	RPE65	2594	0	0	0	0	0	0	0	0	0	0	0	0
NM_000330	RS1	3020	0	0	0	0	0	0	0	0	0	0	0	0
NM_000331	SAA1	673	3	2.32997	1.56807	195	62.5256	42.0797	10	5.33294	3.58907	606	499.669	336.277
NM_000332	ATXN1	10627	34	1.6723	17.7715	10	0.203062	2.15794	186	6.2818	66.7567	102	5.32616	56.6011
NM_000333	ATXN7	7212	0	0	0	1	0.0299215	0.215794	0	0	0	9	0.692486	4.99421
NM_000334	SCN4A	7781	0	0	0	0	0	0	0	0	0	0	0	0
NM_000335	SCN5A	8473	0	0	0	0	0	0	0	0	0	0	0	0
NM_000336	SCNN1B	2584	0	0	0	0	0	0	0	0	0	0	0	0
NM_000337	SGCD	9780	0	0	0	9	0.198583	1.94214	0	0	0	0	0	0
NM_000338	SLC12A1	4682	0	0	0	0	0	0	0	0	0	0	0	0
NM_000339	SLC12A3	5541	0	0	0	0	0	0	0	0	0	0	0	0
NM_000340	SLC2A2	3428	0	0	0	0	0	0	0	0	0	0	0	0
NM_000341	SLC3A1	2310	1	0.226273	0.522691	3	0.280251	0.647381	35	5.43799	12.5617	0	0	0
NM_000342	SLC4A1	4933	0	0	0	0	0	0	0	0	0	0	0	0
NM_000343	SLC5A1	5041	0	0	0	0	0	0	0	0	0	0	0	0
NM_000344_dup1	SMN1_dup1	1615	0	0	0	0	0	0	0	0	0	0	0	0
NM_000344_dup2	SMN1_dup2	1615	2	0.647295	1.04538	0	0	0	2	0.444467	0.717814	2	0.687198	1.10982
NM_000345	SNCA	3209	157	25.5726	82.0625	1215	81.7043	262.189	174	19.4608	62.4498	11	1.90216	6.10404
NM_000346	SOX9	3931	0	0	0	16	0.878325	3.4527	0	0	0	8	1.12931	4.4393
NM_000347	SPTB	6695	78	6.0896	40.7699	41	1.32151	8.84754	38	2.03711	13.6385	3	0.248654	1.66474
NM_000348	SRD5A2	2440	0	0	0	0	0	0	0	0	0	0	0	0
NM_000349	STAR	2688	0	0	0	0	0	0	0	0	0	3	0.619322	1.66474
NM_000350	ABCA4	7275	0	0	0	0	0	0	0	0	0	0	0	0
NM_000351	STS	6367	2	0.164187	1.04538	5	0.169462	1.07897	21	1.18377	7.53705	31	2.70179	17.2023
NM_000352	ABCC8	4939	0	0	0	0	0	0	0	0	0	0	0	0
NM_000353	TAT	2745	0	0	0	0	0	0	0	0	0	0	0	0
NM_000354	SERPINA7	1591	0	0	0	0	0	0	0	0	0	0	0	0
NM_000355	TCN2	2063	0	0	0	51	5.33469	11.0055	54	9.39456	19.381	53	14.2561	29.4104
NM_000356	TCOF1	4839	14	1.51223	7.31767	2	0.0891893	0.431587	0	0	0	29	3.32558	16.0925
NM_000358	TGFBI	2788	1159	217.288	605.799	2038	157.743	439.787	1702	219.103	610.86	7113	1415.74	3947.09
NM_000359	TGM1	2762	3	0.567731	1.56807	5	0.390647	1.07897	0	0	0	186	37.3692	103.214
NM_000360	TH	1804	0	0	0	0	0	0	0	0	0	1	0.307601	0.554912
NM_000361	THBD	4031	681	88.3038	355.952	2603	139.348	561.711	298	26.5329	106.954	128	17.6206	71.0288
NM_000362	TIMP3	5481	1417	135.131	740.653	457	17.9926	98.6176	3103	203.191	1113.69	1047	106.001	580.993
NM_000363	TNNI3	834	0	0	0	0	0	0	0	0	0	0	0	0
NM_000364	TNNT2	1137	0	0	0	0	0	0	0	0	0	0	0	0
NM_000365	TPI1	1344	3334	1296.62	1742.65	4968	797.665	1072.06	4615	1232.41	1656.36	1649	680.841	915.051
NM_000366	TPM1	1278	122	49.8969	63.7683	2153	363.54	464.603	115	32.296	41.2743	11	4.77624	6.10404
NM_000367	TPMT	3238	0	0	0	58	3.86536	12.516	48	5.32043	17.2275	4	0.6855	2.21965
NM_000368	TSC1	8593	36	2.18979	18.8169	37	0.92917	7.98436	15	0.626511	5.38361	1	0.0645773	0.554912
NM_000369	TSHR	4390	0	0	0	5	0.245779	1.07897	0	0	0	0	0	0
NM_000370	TTPA	2627	0	0	0	0	0	0	0	0	0	0	0	0
NM_000371	TTR	924	0	0	0	0	0	0	0	0	0	0	0	0
NM_000372	TYR	2060	0	0	0	0	0	0	0	0	0	0	0	0
NM_000373	UMPS	6731	3	0.232963	1.56807	185	5.93104	39.9218	58	3.09265	20.8166	151	12.4486	83.7918
NM_000374	UROD	1398	515	192.551	269.186	1279	197.425	276	191	49.0352	68.5512	80	31.7546	44.393
NM_000375	UROS	1344	4	1.55563	2.09076	269	43.1908	58.0485	9	2.4034	3.23016	14	5.78034	7.76877
NM_000376	VDR	4643	2	0.225152	1.04538	351	16.3135	75.7435	62	4.79264	22.2522	11	1.31468	6.10404
NM_000377	WAS	1818	0	0	0	0	0	0	0	0	0	0	0	0
NM_000378	WT1	2957	0	0	0	0	0	0	0	0	0	0	0	0
NM_000379	XDH	5681	0	0	0	0	0	0	1	0.0631767	0.358907	70	6.83751	38.8439
NM_000380	XPA	1463	0	0	0	3	0.442502	0.647381	0	0	0	0	0	0
NM_000381	MID1	6453	51	4.13098	26.6572	11	0.367849	2.37373	0	0	0	0	0	0
NM_000382	ALDH3A2	3692	302	42.7553	157.853	581	33.9588	125.376	267	25.9556	95.8282	490	73.6476	271.907
NM_000383	AIRE	2243	0	0	0	0	0	0	0	0	0	21	5.19535	11.6532
NM_000384	APOB	14092	0	0	0	0	0	0	0	0	0	0	0	0
NM_000386	BLMH	2525	5	1.03503	2.61345	316	27.0062	68.1908	138	19.6155	49.5292	5	1.09884	2.77456
NM_000387	SLC25A20	1883	1	0.277584	0.522691	137	15.7003	29.5637	17	3.24027	6.10142	2	0.589392	1.10982
NM_000388	CASR	4908	0	0	0	0	0	0	0	0	0	0	0	0
NM_000389	CDKN1A	2156	3595	871.555	1879.07	4655	465.918	1004.52	3817	635.412	1369.95	2799	720.408	1553.2
NM_000390	CHM	5427	0	0	0	76	3.02198	16.4003	45	2.97601	16.1508	1	0.10225	0.554912
NM_000391	TPP1	3520	164	24.3526	85.7213	1155	70.8073	249.242	154	15.7022	55.2717	25	3.94114	13.8728
NM_000392	ABCC2	5019	0	0	0	0	0	0	0	0	0	0	0	0
NM_000393	COL5A2	6876	185	14.0631	96.6978	3498	109.78	754.846	436	22.7579	156.483	237	19.1266	131.514
NM_000394	CRYAA	1111	0	0	0	0	0	0	0	0	0	0	0	0
NM_000395	CSF2RB	4832	0	0	0	0	0	0	0	0	0	0	0	0
NM_000396	CTSK	1802	242	70.1949	126.491	527	63.1094	113.723	779	155.155	279.589	276	84.9921	153.156
NM_000397	CYBB	4305	0	0	0	0	0	0	0	0	0	0	0	0
NM_000398	CYB5R3	2914	190	34.0807	99.3113	1628	120.56	351.312	78	9.60698	27.9947	67	12.7588	37.1791
NM_000399	EGR2	2977	109	19.1378	56.9733	1	0.0724869	0.215794	63	7.59528	22.6111	116	21.6224	64.3698
NM_000400	ERCC2	2545	17	3.49145	8.88574	68	5.7658	14.674	60	8.46146	21.5344	3	0.654121	1.66474
NM_000401	EXT2	3441	188	28.5574	98.2659	1587	99.5247	342.464	230	23.9897	82.5486	178	28.7051	98.7744
NM_000402	G6PD	2382	8	1.75547	4.18153	66	5.97917	14.2424	7	1.05472	2.51235	2	0.465921	1.10982
NM_000403	GALE	1619	82	26.4735	42.8606	168	22.3924	36.2533	23	5.09874	8.25486	14	4.7985	7.76877
NM_000404	GLB1	2572	13	2.64191	6.79498	982	82.3908	211.909	113	15.7685	40.5565	188	40.5613	104.324
NM_000405	GM2A	3684	4	0.567525	2.09076	56	3.28025	12.0844	6	0.584539	2.15344	3	0.451883	1.66474
NM_000406	GNRHR	5834	0	0	0	0	0	0	1	0.0615199	0.358907	0	0	0
NM_000407	GP1BB	956	0	0	0	0	0	0	0	0	0	0	0	0
NM_000408	GPD2	5786	1	0.0903372	0.522691	63	2.34964	13.595	65	4.03197	23.329	3	0.287718	1.66474
NM_000409	GUCA1A	1898	0	0	0	0	0	0	0	0	0	0	0	0
NM_000410	HFE	2216	0	0	0	0	0	0	0	0	0	0	0	0
NM_000411	HLCS	5998	0	0	0	17	0.611619	3.66849	1	0.0598378	0.358907	0	0	0
NM_000412	HRG	1945	0	0	0	0	0	0	0	0	0	0	0	0
NM_000413	HSD17B1	2225	0	0	0	3	0.290958	0.647381	37	5.96834	13.2796	21	5.23738	11.6532
NM_000414	HSD17B4	2661	148	29.0711	77.3582	361	29.2753	77.9015	112	15.1062	40.1976	134	27.9437	74.3583
NM_000415	IAPP	1973	0	0	0	0	0	0	0	0	0	0	0	0
NM_000416	IFNGR1	2113	3	0.742107	1.56807	563	57.4973	121.492	94	15.9665	33.7373	66	17.3328	36.6242
NM_000417	IL2RA	3208	0	0	0	0	0	0	0	0	0	0	0	0
NM_000418	IL4R	3657	1	0.142929	0.522691	59	3.48149	12.7318	0	0	0	7	1.06218	3.88439
NM_000419	ITGA2B	3304	0	0	0	0	0	0	0	0	0	0	0	0
NM_000420	KEL	2528	0	0	0	0	0	0	0	0	0	0	0	0
NM_000421	KRT10	2132	33	8.09043	17.2488	88	8.90705	18.9898	32	5.38697	11.485	62	16.1372	34.4046
NM_000422	KRT17	1566	589	196.593	307.865	45	6.20096	9.71071	453	103.822	162.585	1165	412.818	646.473
NM_000423	KRT2	2405	0	0	0	0	0	0	0	0	0	0	0	0
NM_000424	KRT5	2294	35	7.97479	18.2942	77	7.24329	16.6161	67	10.4825	24.0468	6153	1488.39	3414.38
NM_000425	L1CAM	5001	0	0	0	14	0.604101	3.02111	0	0	0	1	0.11096	0.554912
NM_000426	LAMA2	9627	0	0	0	0	0	0	9	0.335532	3.23016	0	0	0
NM_000427	LOR	1227	0	0	0	0	0	0	0	0	0	0	0	0
NM_000428	LTBP2	8518	55	3.37497	28.748	5615	142.249	1211.68	60	2.52811	21.5344	54	3.51788	29.9653
NM_000429	MAT1A	3395	0	0	0	0	0	0	0	0	0	5	0.81725	2.77456
NM_000430	PAFAH1B1	5603	65	6.0637	33.9749	227	8.74266	48.9851	214	13.708	76.8061	171	16.9356	94.89
NM_000431	MVK	2062	88	22.3069	45.9968	51	5.33728	11.0055	35	6.09202	12.5617	9	2.42202	4.99421
NM_000432	MYL2	822	0	0	0	0	0	0	0	0	0	0	0	0
NM_000433	NCF2	2397	0	0	0	0	0	0	0	0	0	0	0	0
NM_000434	NEU1	2065	284	71.8858	148.444	909	94.991	196.156	267	46.4059	95.8282	199	53.4758	110.428
NM_000435	NOTCH3	8038	0	0	0	0	0	0	0	0	0	33	2.27819	18.3121
NM_000436	OXCT1	3541	87	12.8422	45.4741	181	11.0304	39.0586	29	2.93937	10.4083	39	6.11172	21.6416
NM_000437	PAFAH2	3570	126	18.4479	65.859	169	10.2154	36.4691	5	0.502671	1.79454	52	8.08276	28.8554
NM_000438	PAX3	1500	0	0	0	0	0	0	0	0	0	0	0	0
NM_000439	PCSK1	5152	0	0	0	0	0	0	0	0	0	0	0	0
NM_000440	PDE6A	5620	0	0	0	0	0	0	0	0	0	0	0	0
NM_000441	SLC26A4	4907	1	0.106519	0.522691	0	0	0	0	0	0	18	2.03555	9.98842
NM_000442	PECAM1	4451	0	0	0	0	0	0	0	0	0	0	0	0
NM_000443	ABCB4	3939	0	0	0	0	0	0	0	0	0	0	0	0
NM_000444	PHEX	2839	0	0	0	0	0	0	0	0	0	0	0	0
NM_000445	PLEC	14765	142	5.02689	74.2221	441	6.44531	95.165	278	6.75761	99.7761	124	4.66029	68.8091
NM_000446	PON1	1743	0	0	0	0	0	0	0	0	0	0	0	0
NM_000447	PSEN2	2285	107	24.4761	55.9279	321	30.315	69.2697	104	16.3354	37.3263	38	9.2283	21.0867
NM_000448	RAG1	6578	0	0	0	0	0	0	0	0	0	0	0	0
NM_000449	RFX5	3607	4	0.57964	2.09076	111	6.64072	23.9531	39	3.88061	13.9974	186	28.6148	103.214
NM_000450	SELE	3861	0	0	0	0	0	0	0	0	0	0	0	0
NM_000451	SHOX	7502	0	0	0	0	0	0	0	0	0	0	0	0
NM_000452	SLC10A2	3773	0	0	0	0	0	0	0	0	0	0	0	0
NM_000453	SLC5A5	3561	0	0	0	0	0	0	0	0	0	0	0	0
NM_000454	SOD1	960	2348	1278.41	1227.28	6136	1379.28	1324.11	2883	1077.84	1034.73	2183	1261.85	1211.37
NM_000455	STK11	3266	0	0	0	6	0.396436	1.29476	0	0	0	2	0.339812	1.10982
NM_000456	SUOX	2456	176	37.4567	91.9936	141	12.3888	30.4269	40	5.84539	14.3563	131	29.5983	72.6935
NM_000457	HNF4A	3229	0	0	0	0	0	0	0	0	0	0	0	0
NM_000458	HNF1B	2827	0	0	0	0	0	0	0	0	0	0	0	0
NM_000459	TEK	4736	0	0	0	38	1.73145	8.20015	0	0	0	0	0	0
NM_000460	THPO	1799	0	0	0	0	0	0	0	0	0	0	0	0
NM_000461	THRB	7391	0	0	0	0	0	0	0	0	0	0	0	0
NM_000462	UBE3A	5262	0	0	0	25	1.02524	5.39484	28	1.90981	10.0494	0	0	0
NM_000463	UGT1A1	2352	0	0	0	0	0	0	0	0	0	0	0	0
NM_000465	BARD1	2583	0	0	0	0	0	0	0	0	0	0	0	0
NM_000466	PEX1	4358	5	0.599691	2.61345	62	3.07003	13.3792	0	0	0	31	3.94729	17.2023
NM_000474	TWIST1	1664	33	10.3659	17.2488	19	2.46399	4.10008	1	0.215689	0.358907	2	0.666962	1.10982
NM_000475	NR0B1	1583	0	0	0	0	0	0	0	0	0	0	0	0
NM_000476	AK1	2259	258	59.6964	134.854	463	44.2286	99.9124	631	100.252	226.47	306	75.1674	169.803
NM_000477	ALB	2232	3	0.702541	1.56807	2	0.193363	0.431587	4	0.643203	1.43563	151	37.5411	83.7918
NM_000478	ALPL	2584	0	0	0	0	0	0	0	0	0	0	0	0
NM_000479	AMH	2013	0	0	0	0	0	0	0	0	0	0	0	0
NM_000480	AMPD3	4356	2	0.239987	1.04538	118	5.84565	25.4636	16	1.3183	5.74251	62	7.8982	34.4046
NM_000481	AMT	2193	117	27.8864	61.1548	50	4.92005	10.7897	483	79.0479	173.352	214	54.1501	118.751
NM_000482	APOA4	1457	0	0	0	0	0	0	0	0	0	0	0	0
NM_000483	APOC2	725	0	0	0	0	0	0	0	0	0	0	0	0
NM_000484	APP	3615	234	33.8339	122.31	409	24.4148	88.2596	532	52.8184	190.939	384	58.9451	213.086
NM_000485	APRT	802	326	212.465	170.397	649	174.626	140.05	319	142.757	114.491	422	291.986	234.173
NM_000486	AQP2	4175	0	0	0	0	0	0	0	0	0	0	0	0
NM_000487	ARSA	4307	48	5.82521	25.0892	235	11.7742	50.7115	30	2.49993	10.7672	1	0.12884	0.554912
NM_000488	SERPINC1	1592	0	0	0	0	0	0	0	0	0	0	0	0
NM_000489	ATRX	11149	0	0	0	0	0	0	40	1.28767	14.3563	23	1.14477	12.763
NM_000490	AVP	616	0	0	0	0	0	0	0	0	0	0	0	0
NM_000491	C1QB	1041	0	0	0	0	0	0	0	0	0	0	0	0
NM_000492	CFTR	6104	0	0	0	0	0	0	0	0	0	0	0	0
NM_000493	COL10A1	3287	0	0	0	0	0	0	0	0	0	0	0	0
NM_000494	COL17A1	5554	21	1.97632	10.9765	26	1.0102	5.61063	16	1.03394	5.74251	1510	150.867	837.918
NM_000495	COL4A5	6376	15	1.22967	7.84036	201	6.80278	43.3745	69	3.88403	24.7646	34	2.95907	18.867
NM_000496	CRYBB2	757	0	0	0	0	0	0	1	0.474118	0.358907	0	0	0
NM_000497	CYP11B1	3526	0	0	0	0	0	0	0	0	0	0	0	0
NM_000498	CYP11B2	2927	0	0	0	0	0	0	0	0	0	0	0	0
NM_000499	CYP1A1	2601	90	18.0862	47.0422	11	0.912622	2.37373	146	20.1463	52.4004	6	1.28007	3.32947
NM_000500_dup1	CYP21A2_dup1	2114	0	0	0	0	0	0	0	0	0	0	0	0
NM_000500_dup2	CYP21A2_dup2	2121	0	0	0	0	0	0	0	0	0	0	0	0
NM_000501	ELN	3439	0	0	0	71	4.45517	15.3213	0	0	0	0	0	0
NM_000502	EPX	2704	0	0	0	0	0	0	0	0	0	0	0	0
NM_000503	EYA1	4308	0	0	0	0	0	0	0	0	0	0	0	0
NM_000504	F10	1528	10	3.42075	5.22691	37	5.22537	7.98436	0	0	0	1	0.363163	0.554912
NM_000505	F12	2037	0	0	0	9	0.953432	1.94214	10	1.76194	3.58907	13	3.54141	7.21386
NM_000506	F2	1996	0	0	0	0	0	0	0	0	0	0	0	0
NM_000507	FBP1	1583	125	41.2738	65.3363	144	19.63	31.0743	169	38.3167	60.6553	1	0.350545	0.554912
NM_000508	FGA	3649	0	0	0	0	0	0	0	0	0	0	0	0
NM_000509	FGG	1651	0	0	0	0	0	0	0	0	0	0	0	0
NM_000510	FSHB	1933	0	0	0	0	0	0	0	0	0	0	0	0
NM_000511	FUT2	3097	0	0	0	0	0	0	1	0.115889	0.358907	40	7.1671	22.1965
NM_000512	GALNS	2349	4	0.890065	2.09076	499	45.8412	107.681	2	0.305583	0.717814	3	0.7087	1.66474
NM_000513_dup1	OPN1MW_dup1	1992	0	0	0	0	0	0	0	0	0	0	0	0
NM_000513_dup2	OPN1MW_dup2	1992	0	0	0	0	0	0	0	0	0	0	0	0
NM_000514	GDNF	3807	0	0	0	2	0.113367	0.431587	0	0	0	0	0	0
NM_000515	GH1	817	0	0	0	0	0	0	0	0	0	0	0	0
NM_000516	GNAS	1894	4878	1346.19	2549.69	9785	1114.86	2111.54	7173	1359.26	2574.44	2099	614.974	1164.76
NM_000517	HBA2	602	0	0	0	0	0	0	0	0	0	0	0	0
NM_000518	HBB	623	0	0	0	1	0.346378	0.215794	11	6.33704	3.94798	87	77.4918	48.2774
NM_000519	HBD	771	0	0	0	0	0	0	0	0	0	0	0	0
NM_000520	HEXA	2423	38	8.19738	19.8623	1229	109.455	265.21	122	18.0713	43.7867	17	3.89332	9.43351
NM_000521	HEXB	1887	171	47.3663	89.3801	590	67.4712	127.318	341	64.8581	122.387	232	68.2245	128.74
NM_000522	HOXA13	2512	0	0	0	0	0	0	0	0	0	0	0	0
NM_000523	HOXD13	2325	0	0	0	0	0	0	0	0	0	0	0	0
NM_000524	HTR1A	1268	0	0	0	0	0	0	0	0	0	0	0	0
NM_000525	KCNJ11	3410	0	0	0	0	0	0	0	0	0	0	0	0
NM_000526	KRT14	1628	13	4.17382	6.79498	49	6.49501	10.5739	33	7.27514	11.8439	3282	1118.69	1821.22
NM_000527	LDLR	5265	306	30.3786	159.943	18	0.737756	3.88428	234	15.9514	83.9842	212	22.3441	117.641
NM_000528	MAN2B1	3200	0	0	0	49	3.30434	10.5739	2	0.224317	0.717814	32	5.54912	17.7572
NM_000529	MC2R	3650	0	0	0	0	0	0	0	0	0	0	0	0
NM_000530	MPZ	1949	1	0.268184	0.522691	12	1.32864	2.58952	0	0	0	0	0	0
NM_000531	OTC	1637	0	0	0	0	0	0	0	0	0	0	0	0
NM_000532	PCCB	1801	96	27.8614	50.1783	93	11.1431	20.0688	431	85.8906	154.689	37	11.4002	20.5318
NM_000533	PLP1	3018	0	0	0	0	0	0	0	0	0	0	0	0
NM_000534	PMS1	3508	0	0	0	5	0.307573	1.07897	28	2.86471	10.0494	1	0.158185	0.554912
NM_000535	PMS2	2821	0	0	0	0	0	0	0	0	0	0	0	0
NM_000536	RAG2	2429	0	0	0	0	0	0	0	0	0	0	0	0
NM_000537	REN	1455	0	0	0	0	0	0	0	0	0	0	0	0
NM_000538	RFXAP	2822	45	8.3349	23.5211	21	1.60583	4.53166	187	23.783	67.1156	4	0.786552	2.21965
NM_000539	RHO	2763	0	0	0	0	0	0	0	0	0	0	0	0
NM_000540	RYR1	15285	0	0	0	1	0.014118	0.215794	0	0	0	61	2.21457	33.8497
NM_000541	SAG	1733	0	0	0	0	0	0	0	0	0	0	0	0
NM_000542	SFTPB	3655	0	0	0	0	0	0	0	0	0	0	0	0
NM_000543	SMPD1	2466	469	99.4088	245.142	2622	229.445	565.811	258	37.5499	92.598	31	6.97579	17.2023
NM_000544	TAP2	5667	0	0	0	42	1.59932	9.06333	4	0.253331	1.43563	5	0.4896	2.77456
NM_000545	HNF1A	3228	0	0	0	0	0	0	1	0.111186	0.358907	0	0	0
NM_000546	TP53	2575	0	0	0	6	0.50282	1.29476	0	0	0	0	0	0
NM_000547	TPO	3129	0	0	0	0	0	0	0	0	0	0	0	0
NM_000548	TSC2	5590	2	0.187009	1.04538	164	6.33097	35.3901	121	7.76883	43.4277	5	0.496344	2.77456
NM_000549	TSHB	575	0	0	0	0	0	0	0	0	0	0	0	0
NM_000550	TYRP1	2868	0	0	0	1	0.0752418	0.215794	0	0	0	0	0	0
NM_000551	VHL	4557	0	0	0	0	0	0	0	0	0	0	0	0
NM_000552	VWF	8781	0	0	0	0	0	0	0	0	0	7	0.442363	3.88439
NM_000553	WRN	5711	0	0	0	0	0	0	0	0	0	0	0	0
NM_000554	CRX	4462	0	0	0	1	0.0483625	0.215794	0	0	0	0	0	0
NM_000555	DCX	9399	1	0.0556113	0.522691	0	0	0	0	0	0	0	0	0
NM_000557	GDF5	2381	2	0.439051	1.04538	171	15.498	36.9007	1	0.150738	0.358907	0	0	0
NM_000558	HBA1	573	2	1.8244	1.04538	0	0	0	0	0	0	0	0	0
NM_000559	HBG1	581	0	0	0	0	0	0	0	0	0	0	0	0
NM_000560	CD53	1559	0	0	0	1	0.138418	0.215794	0	0	0	0	0	0
NM_000561	GSTM1	1177	7	3.10861	3.65884	32	5.86694	6.90539	30	9.14801	10.7672	2	0.942927	1.10982
NM_000562	C8A	2381	0	0	0	0	0	0	0	0	0	0	0	0
NM_000564	IL5RA	2402	0	0	0	0	0	0	0	0	0	0	0	0
NM_000565	IL6R	5904	14	1.23944	7.31767	24	0.87721	5.17904	34	2.06688	12.2028	67	6.29728	37.1791
NM_000566	FCGR1A	2170	0	0	0	0	0	0	0	0	0	0	0	0
NM_000567	CRP	2013	0	0	0	0	0	0	0	0	0	0	0	0
NM_000569	FCGR3A	2303	0	0	0	0	0	0	0	0	0	0	0	0
NM_000570	FCGR3B	2288	0	0	0	0	0	0	0	0	0	0	0	0
NM_000572	IL10	1624	0	0	0	0	0	0	0	0	0	0	0	0
NM_000573	CR1	8577	0	0	0	0	0	0	0	0	0	0	0	0
NM_000574	CD55	2786	27	5.06556	14.1127	125	9.68205	26.9742	148	19.0661	53.1182	354	70.5093	196.439
NM_000575	IL1A	2921	0	0	0	0	0	0	0	0	0	1	0.189973	0.554912
NM_000576	IL1B	1491	1	0.350564	0.522691	111	16.0651	23.9531	0	0	0	82	30.5183	45.5028
NM_000577	IL1RN	1746	7	2.09555	3.65884	6	0.741559	1.29476	19	3.90563	6.81923	793	252.031	440.046
NM_000578	SLC11A1	3837	55	7.49231	28.748	3	0.168721	0.647381	35	3.27385	12.5617	3	0.433864	1.66474
NM_000579	CCR5	3658	0	0	0	0	0	0	0	0	0	0	0	0
NM_000581	GPX1	902	40	23.1792	20.9076	1038	248.33	223.994	126	50.1356	45.2223	670	412.186	371.791
NM_000582	SPP1	1577	0	0	0	0	0	0	0	0	0	0	0	0
NM_000583	GC	1958	0	0	0	0	0	0	0	0	0	0	0	0
NM_000584	IL8	1701	787	241.833	411.358	753	95.5277	162.493	961	202.769	344.91	395	128.86	219.19
NM_000585	IL15	1994	0	0	0	56	6.0604	12.0844	1	0.179993	0.358907	2	0.556582	1.10982
NM_000586	IL2	794	0	0	0	0	0	0	0	0	0	0	0	0
NM_000587	C7	3995	0	0	0	0	0	0	0	0	0	0	0	0
NM_000588	IL3	919	0	0	0	0	0	0	0	0	0	0	0	0
NM_000589	IL4	917	0	0	0	0	0	0	0	0	0	0	0	0
NM_000590	IL9	586	0	0	0	0	0	0	0	0	0	0	0	0
NM_000591	CD14	1633	368	117.789	192.35	33	4.3608	7.12119	740	162.64	265.591	108	36.6997	59.9305
NM_000593	TAP1	2941	368	65.403	192.35	586	42.9973	126.455	356	43.4447	127.771	11	2.0755	6.10404
NM_000594	TNF	1665	0	0	0	0	0	0	4	0.862239	1.43563	0	0	0
NM_000595	LTA	1382	0	0	0	0	0	0	0	0	0	0	0	0
NM_000596	IGFBP1	1646	0	0	0	0	0	0	0	0	0	0	0	0
NM_000597	IGFBP2	1425	975	357.631	509.624	5838	884.072	1259.8	1160	292.163	416.332	385	149.924	213.641
NM_000598	IGFBP3	2608	227	45.4949	118.651	720	59.5749	155.371	181	24.9088	64.9622	181	38.5119	100.439
NM_000599	IGFBP5	6235	197	16.5148	102.97	1211	41.9127	261.326	46	2.64791	16.5097	12	1.068	6.65895
NM_000600	IL6	1179	0	0	0	2	0.366062	0.431587	0	0	0	0	0	0
NM_000601	HGF	2787	0	0	0	0	0	0	0	0	0	0	0	0
NM_000602	SERPINE1	3172	52	8.5687	27.1799	5003	340.358	1079.62	59	6.67576	21.1755	118	20.643	65.4797
NM_000603	NOS3	4311	15	1.81869	7.84036	0	0	0	0	0	0	0	0	0
NM_000605	IFNA2	1142	0	0	0	0	0	0	0	0	0	0	0	0
NM_000606	C8G	870	0	0	0	0	0	0	0	0	0	0	0	0
NM_000607	ORM1	833	0	0	0	0	0	0	0	0	0	0	0	0
NM_000608	ORM2	838	0	0	0	0	0	0	0	0	0	0	0	0
NM_000609	CXCL12	3541	0	0	0	0	0	0	0	0	0	0	0	0
NM_000610	CD44	5714	26	2.37836	13.59	2453	92.6394	529.342	24	1.50748	8.61377	1328	128.968	736.924
NM_000611	CD59	7615	454	31.1624	237.302	11584	328.267	2499.75	717	33.7933	257.336	2429	177.004	1347.88
NM_000612	IGF2	5161	415	42.03	216.917	247	10.3277	53.301	643	44.7156	230.777	21	2.25793	11.6532
NM_000613	HPX	1613	0	0	0	0	0	0	0	0	0	0	0	0
NM_000614	CNTF	1891	0	0	0	0	0	0	0	0	0	0	0	0
NM_000615	NCAM1	5918	251	22.1689	131.195	338	12.3248	72.9382	184	11.159	66.0389	10	0.937669	5.54912
NM_000616	CD4	3106	0	0	0	0	0	0	0	0	0	0	0	0
NM_000617	SLC11A2	4148	31	3.90632	16.2034	43	2.23701	9.27912	1	0.0865253	0.358907	0	0	0
NM_000618	IGF1	7317	0	0	0	0	0	0	0	0	0	0	0	0
NM_000619	IFNG	1206	0	0	0	0	0	0	0	0	0	0	0	0
NM_000620	NOS1	12154	0	0	0	0	0	0	0	0	0	0	0	0
NM_000621	HTR2A	3560	0	0	0	50	3.03081	10.7897	1	0.100817	0.358907	0	0	0
NM_000623	BDKRB2	4194	13	1.62017	6.79498	92	4.73367	19.853	89	7.61629	31.9427	1	0.132311	0.554912
NM_000624	SERPINA5	2306	34	7.70663	17.7715	107	10.013	23.0899	125	19.4551	44.8634	435	104.678	241.387
NM_000625	NOS2	4179	0	0	0	0	0	0	0	0	0	0	0	0
NM_000626	CD79B	1255	0	0	0	0	0	0	0	0	0	0	0	0
NM_000627	LTBP1	5262	0	0	0	49	2.00948	10.5739	96	6.5479	34.4551	1	0.105457	0.554912
NM_000628	IL10RB	1928	0	0	0	175	19.5871	37.7639	1	0.186155	0.358907	85	24.4645	47.1676
NM_000629	IFNAR1	6083	1	0.0859265	0.522691	13	0.461173	2.80532	25	1.47504	8.97268	61	5.56463	33.8497
NM_000631	NCF4	1388	0	0	0	0	0	0	0	0	0	0	0	0
NM_000632	ITGAM	4712	0	0	0	0	0	0	0	0	0	0	0	0
NM_000633	BCL2	6489	0	0	0	0	0	0	0	0	0	0	0	0
NM_000634	CXCR1	2484	0	0	0	0	0	0	0	0	0	0	0	0
NM_000635	RFX2	4094	1	0.127672	0.522691	28	1.47587	6.04222	0	0	0	10	1.35543	5.54912
NM_000636	SOD2	1588	966	317.959	504.919	411	55.8508	88.6911	1285	290.425	461.196	1227	428.764	680.878
NM_000637	GSR	3147	0	0	0	1	0.0685712	0.215794	0	0	0	1	0.176331	0.554912
NM_000638	VTN	1669	0	0	0	0	0	0	0	0	0	0	0	0
NM_000639	FASLG	1855	0	0	0	0	0	0	0	0	0	0	0	0
NM_000640	IL13RA2	1363	0	0	0	0	0	0	0	0	0	1	0.407126	0.554912
NM_000641	IL11	2349	42	9.34568	21.953	71	6.5225	15.3213	52	7.94515	18.6632	0	0	0
NM_000642	AGL	7337	2	0.142481	1.04538	34	0.999997	7.33698	18	0.880513	6.46033	121	9.15148	67.1444
NM_000643	AGL	7135	2	0.146515	1.04538	26	0.786353	5.61063	18	0.905442	6.46033	116	9.0217	64.3698
NM_000644	AGL	7075	2	0.147757	1.04538	26	0.793022	5.61063	18	0.91312	6.46033	113	8.86291	62.7051
NM_000645	AGL	7150	2	0.146207	1.04538	21	0.633799	4.53166	18	0.903542	6.46033	98	7.60579	54.3814
NM_000646	AGL	7148	2	0.146248	1.04538	26	0.784923	5.61063	18	0.903795	6.46033	116	9.00529	64.3698
NM_000651	CR1	9919	0	0	0	0	0	0	0	0	0	0	0	0
NM_000655	SELL	2433	0	0	0	0	0	0	0	0	0	0	0	0
NM_000657	BCL2	1204	0	0	0	0	0	0	0	0	0	0	0	0
NM_000658	AIRE	1956	0	0	0	0	0	0	0	0	0	21	5.95765	11.6532
NM_000660	TGFB1	2193	0	0	0	0	0	0	0	0	0	10	2.53038	5.54912
NM_000661	RPL9	741	123	86.7624	64.291	340	99.0146	73.3698	103	49.8886	36.9674	104	77.8825	57.7109
NM_000662	NAT1	1796	35	10.1861	18.2942	2	0.240305	0.431587	1	0.199837	0.358907	1	0.308971	0.554912
NM_000663	ABAT	5570	2	0.187681	1.04538	75	2.90566	16.1845	4	0.257743	1.43563	46	4.58276	25.526
NM_000665	ACHE	2199	0	0	0	0	0	0	0	0	0	0	0	0
NM_000666	ACY1	1663	240	75.4334	125.446	232	30.1047	50.0641	347	74.8892	124.541	84	28.0293	46.6126
NM_000667	ADH1A	1491	0	0	0	1	0.144731	0.215794	0	0	0	0	0	0
NM_000668	ADH1B	2673	0	0	0	14	1.13023	3.02111	0	0	0	0	0	0
NM_000669	ADH1C	1464	0	0	0	4	0.5896	0.863174	0	0	0	0	0	0
NM_000670	ADH4	1970	0	0	0	0	0	0	0	0	0	0	0	0
NM_000671	ADH5	2634	43	8.53292	22.4757	488	39.98	105.307	122	16.6236	43.7867	132	27.8088	73.2484
NM_000672	ADH6	1392	0	0	0	0	0	0	0	0	0	0	0	0
NM_000673	ADH7	2280	0	0	0	0	0	0	0	0	0	47	11.439	26.0809
NM_000674	ADORA1	2915	0	0	0	3	0.222086	0.647381	0	0	0	0	0	0
NM_000675	ADORA2A	2563	0	0	0	0	0	0	0	0	0	0	0	0
NM_000676	ADORA2B	1883	0	0	0	0	0	0	49	9.33959	17.5864	42	12.3772	23.3063
NM_000677	ADORA3	2243	0	0	0	0	0	0	0	0	0	0	0	0
NM_000678	ADRA1D	2664	0	0	0	1	0.0810036	0.215794	0	0	0	0	0	0
NM_000679	ADRA1B	2252	0	0	0	0	0	0	0	0	0	0	0	0
NM_000680	ADRA1A	2279	0	0	0	0	0	0	0	0	0	0	0	0
NM_000681	ADRA2A	3872	11	1.48492	5.7496	2	0.111464	0.431587	122	11.3085	43.7867	0	0	0
NM_000682	ADRA2B	3265	0	0	0	0	0	0	0	0	0	0	0	0
NM_000683	ADRA2C	1957	0	0	0	0	0	0	0	0	0	0	0	0
NM_000684	ADRB1	2861	0	0	0	0	0	0	1	0.125448	0.358907	0	0	0
NM_000685	AGTR1	2353	0	0	0	0	0	0	0	0	0	0	0	0
NM_000686	AGTR2	2896	0	0	0	0	0	0	0	0	0	0	0	0
NM_000687	AHCY	2197	462	109.915	241.483	1865	183.184	402.455	639	104.389	229.342	492	124.268	273.017
NM_000688	ALAS1	2395	397	86.6423	207.508	118	10.632	25.4636	144	21.5794	51.6826	184	42.6321	102.104
NM_000689	ALDH1A1	2356	15	3.32783	7.84036	35	3.20576	7.55277	14	2.13272	5.0247	2501	589.065	1387.84
NM_000690	ALDH2	2047	690	176.188	360.657	1302	137.256	280.963	731	128.169	262.361	95	25.7531	52.7167
NM_000691	ALDH3A1	1767	229	67.7398	119.696	1992	243.271	429.861	416	84.4965	149.305	47352	14870.5	26276.2
NM_000692	ALDH1B1	3022	118	20.4095	61.6775	112	7.99764	24.1689	3	0.356294	1.07672	196	35.9904	108.763
NM_000693	ALDH1A3	3482	1	0.150112	0.522691	130	8.05662	28.0532	4	0.4123	1.43563	387	61.6746	214.751
NM_000694	ALDH3B1	2805	10	1.86343	5.22691	32	2.46182	6.90539	1	0.127953	0.358907	33	6.52838	18.3121
NM_000695	ALDH3B2	2640	0	0	0	0	0	0	0	0	0	0	0	0
NM_000696	ALDH9A1	2489	128	26.88	66.9044	764	66.238	164.866	441	63.591	158.278	31	6.91132	17.2023
NM_000697	ALOX12	2344	0	0	0	0	0	0	0	0	0	0	0	0
NM_000698	ALOX5	2538	0	0	0	0	0	0	0	0	0	0	0	0
NM_000699	AMY2A	1622	2	0.644502	1.04538	0	0	0	0	0	0	0	0	0
NM_000700	ANXA1	1386	620	233.816	324.068	12226	1903.53	2638.29	995	257.657	357.112	12495	5002.62	6933.63
NM_000701	ATP1A1	3718	3112	437.497	1626.61	3974	230.652	857.564	7289	703.624	2616.07	664	99.1022	368.462
NM_000702	ATP1A2	5434	0	0	0	0	0	0	0	0	0	0	0	0
NM_000704	ATP4A	3537	0	0	0	1	0.0610103	0.215794	39	3.95741	13.9974	0	0	0
NM_000705	ATP4B	1490	56	19.6448	29.2707	0	0	0	0	0	0	1	0.372424	0.554912
NM_000706	AVPR1A	4152	0	0	0	0	0	0	0	0	0	0	0	0
NM_000707	AVPR1B	1771	0	0	0	0	0	0	0	0	0	0	0	0
NM_000709	BCKDHA	1765	172	50.9364	89.9028	54	6.60218	11.6529	213	43.3129	76.4472	382	120.1	211.977
NM_000710	BDKRB1	1286	1	0.406447	0.522691	55	9.22912	11.8686	1	0.279088	0.358907	136	58.6844	75.4681
NM_000712	BLVRA	1073	154	75.0181	80.4944	538	108.198	116.097	20	6.68979	7.17814	309	159.802	171.468
NM_000713	BLVRB	851	272	167.065	142.172	782	198.297	168.751	679	286.366	243.698	726	473.404	402.866
NM_000714	TSPO	862	357	216.474	186.601	2111	528.469	455.54	228	94.9313	81.8308	298	191.837	165.364
NM_000715	C4BPA	2231	0	0	0	63	6.09368	13.595	0	0	0	0	0	0
NM_000716	C4BPB	1109	0	0	0	0	0	0	0	0	0	0	0	0
NM_000717	CA4	1146	14	6.3854	7.31767	1	0.188302	0.215794	5	1.56591	1.79454	274	132.675	152.046
NM_000718	CACNA1B	9744	0	0	0	0	0	0	0	0	0	0	0	0
NM_000719	CACNA1C	13433	0	0	0	0	0	0	0	0	0	5	0.206548	2.77456
NM_000720	CACNA1D	7719	1	0.0677148	0.522691	0	0	0	0	0	0	40	2.87557	22.1965
NM_000721	CACNA1E	14912	0	0	0	1	0.0144711	0.215794	5	0.120342	1.79454	0	0	0
NM_000722	CACNA2D1	3783	0	0	0	0	0	0	0	0	0	0	0	0
NM_000723	CACNB1	3673	0	0	0	0	0	0	0	0	0	0	0	0
NM_000724	CACNB2	4455	0	0	0	0	0	0	0	0	0	0	0	0
NM_000725	CACNB3	2945	77	13.6663	40.2472	189	13.8489	40.785	74	9.01838	26.5591	1	0.188425	0.554912
NM_000726	CACNB4	7964	33	2.16585	17.2488	0	0	0	0	0	0	0	0	0
NM_000727	CACNG1	1314	0	0	0	0	0	0	0	0	0	0	0	0
NM_000728	CALCB	1026	0	0	0	0	0	0	0	0	0	0	0	0
NM_000729	CCK	1484	739	260.289	386.268	137	19.9216	29.5637	264	63.8487	94.7515	199	74.4121	110.428
NM_000730	CCKAR	1677	0	0	0	0	0	0	0	0	0	0	0	0
NM_000732	CD3D	736	0	0	0	0	0	0	0	0	0	0	0	0
NM_000733	CD3E	1504	0	0	0	0	0	0	0	0	0	0	0	0
NM_000734	CD247	1670	0	0	0	0	0	0	0	0	0	0	0	0
NM_000735	CGA	700	0	0	0	0	0	0	0	0	0	0	0	0
NM_000737	CGB	876	0	0	0	0	0	0	0	0	0	0	0	0
NM_000738	CHRM1	2821	0	0	0	0	0	0	0	0	0	0	0	0
NM_000739	CHRM2	2526	0	0	0	0	0	0	0	0	0	0	0	0
NM_000740	CHRM3	2740	0	0	0	0	0	0	0	0	0	0	0	0
NM_000741	CHRM4	1467	0	0	0	0	0	0	0	0	0	0	0	0
NM_000742	CHRNA2	4060	0	0	0	0	0	0	0	0	0	0	0	0
NM_000743	CHRNA3	3312	0	0	0	0	0	0	0	0	0	0	0	0
NM_000744	CHRNA4	5481	0	0	0	0	0	0	1	0.065482	0.358907	0	0	0
NM_000745	CHRNA5	3617	0	0	0	0	0	0	0	0	0	0	0	0
NM_000746	CHRNA7	3331	0	0	0	0	0	0	0	0	0	0	0	0
NM_000747	CHRNB1	2426	11	2.36999	5.7496	231	20.5475	49.8483	24	3.55061	8.61377	75	17.1552	41.6184
NM_000748	CHRNB2	5712	1	0.0915075	0.522691	0	0	0	0	0	0	0	0	0
NM_000749	CHRNB3	1947	0	0	0	0	0	0	0	0	0	0	0	0
NM_000750	CHRNB4	2442	0	0	0	0	0	0	0	0	0	0	0	0
NM_000751	CHRND	1729	0	0	0	0	0	0	0	0	0	0	0	0
NM_000754	COMT	2298	140	31.8437	73.1767	314	29.4861	67.7592	82	12.807	29.4304	71	17.1448	39.3988
NM_000755	CRAT	2752	14	2.65904	7.31767	433	33.953	93.4386	171	22.3013	61.3731	10	2.0164	5.54912
NM_000756	CRH	1432	0	0	0	0	0	0	0	0	0	0	0	0
NM_000757	CSF1	2964	0	0	0	2	0.14561	0.431587	3	0.363266	1.07672	0	0	0
NM_000758	CSF2	777	0	0	0	0	0	0	0	0	0	0	0	0
NM_000759	CSF3	1587	230	75.7523	120.219	41	5.57501	8.84754	372	84.1294	133.513	7	2.44763	3.88439
NM_000760	CSF3R	3392	0	0	0	0	0	0	0	0	0	0	0	0
NM_000761	CYP1A2	3120	2	0.335058	1.04538	0	0	0	7	0.80524	2.51235	1	0.177857	0.554912
NM_000762	CYP2A6	1755	0	0	0	0	0	0	0	0	0	0	0	0
NM_000764	CYP2A7	2272	0	0	0	0	0	0	0	0	0	0	0	0
NM_000765	CYP3A7	2065	0	0	0	0	0	0	0	0	0	0	0	0
NM_000766	CYP2A13	1738	0	0	0	0	0	0	0	0	0	0	0	0
NM_000767	CYP2B6	3043	0	0	0	0	0	0	0	0	0	0	0	0
NM_000769	CYP2C19	1464	0	0	0	0	0	0	0	0	0	0	0	0
NM_000770	CYP2C8	1915	0	0	0	0	0	0	0	0	0	0	0	0
NM_000771	CYP2C9	1852	0	0	0	0	0	0	0	0	0	0	0	0
NM_000772	CYP2C18	2536	0	0	0	0	0	0	0	0	0	0	0	0
NM_000773	CYP2E1	1658	0	0	0	0	0	0	0	0	0	0	0	0
NM_000774	CYP2F1	1816	0	0	0	0	0	0	0	0	0	0	0	0
NM_000775	CYP2J2	1848	0	0	0	0	0	0	0	0	0	0	0	0
NM_000777	CYP3A5	1713	0	0	0	0	0	0	0	0	0	19	6.1549	10.5433
NM_000778	CYP4A11	2540	0	0	0	0	0	0	0	0	0	0	0	0
NM_000779	CYP4B1	2143	0	0	0	0	0	0	0	0	0	0	0	0
NM_000780	CYP7A1	2869	0	0	0	0	0	0	0	0	0	0	0	0
NM_000781	CYP11A1	1922	0	0	0	69	7.74701	14.8898	188	35.1064	67.4745	4	1.15486	2.21965
NM_000782	CYP24A1	3254	0	0	0	41	2.71897	8.84754	0	0	0	3	0.511597	1.66474
NM_000783	CYP26A1	2112	1	0.247486	0.522691	5	0.510875	1.07897	1	0.169937	0.358907	306	80.3993	169.803
NM_000784	CYP27A1	2284	24	5.49237	12.5446	78	7.36948	16.8319	6	0.942838	2.15344	99	24.0527	54.9363
NM_000785	CYP27B1	2478	0	0	0	0	0	0	6	0.869024	2.15344	0	0	0
NM_000786	CYP51A1	3198	61	9.97002	31.8841	183	12.3484	39.4902	106	11.8962	38.0441	19	3.29685	10.5433
NM_000787	DBH	2748	0	0	0	0	0	0	0	0	0	0	0	0
NM_000788	DCK	2598	0	0	0	5	0.415307	1.07897	0	0	0	9	1.92233	4.99421
NM_000789	ACE	4944	0	0	0	0	0	0	0	0	0	0	0	0
NM_000790	DDC	1940	0	0	0	0	0	0	0	0	0	0	0	0
NM_000791	DHFR	3911	1	0.133646	0.522691	5	0.27588	1.07897	3	0.275306	1.07672	0	0	0
NM_000792	DIO1	1856	0	0	0	0	0	0	0	0	0	0	0	0
NM_000793	DIO2	6384	8	0.655001	4.18153	229	7.74071	49.4167	57	3.20453	20.4577	109	9.47454	60.4855
NM_000794	DRD1	3371	0	0	0	0	0	0	0	0	0	0	0	0
NM_000795	DRD2	2691	0	0	0	0	0	0	0	0	0	0	0	0
NM_000796	DRD3	1633	0	0	0	0	0	0	0	0	0	0	0	0
NM_000797	DRD4	1358	0	0	0	0	0	0	0	0	0	0	0	0
NM_000798	DRD5	2375	0	0	0	0	0	0	0	0	0	0	0	0
NM_000799	EPO	1325	0	0	0	0	0	0	0	0	0	0	0	0
NM_000800	FGF1	3742	2	0.279364	1.04538	75	4.3251	16.1845	3	0.287739	1.07672	104	15.4225	57.7109
NM_000801	FKBP1A	1628	14	4.49488	7.31767	113	14.9783	24.3847	79	17.4162	28.3537	43	14.6568	23.8612
NM_000802	FOLR1	940	0	0	0	0	0	0	0	0	0	0	0	0
NM_000803	FOLR2	1126	0	0	0	0	0	0	0	0	0	0	0	0
NM_000804	FOLR3	840	0	0	0	0	0	0	0	0	0	0	0	0
NM_000805	GAST	432	0	0	0	0	0	0	0	0	0	0	0	0
NM_000806	GABRA1	4365	0	0	0	0	0	0	0	0	0	0	0	0
NM_000807	GABRA2	2405	0	0	0	0	0	0	0	0	0	0	0	0
NM_000808	GABRA3	2775	0	0	0	0	0	0	0	0	0	0	0	0
NM_000809	GABRA4	11964	1	0.0436886	0.522691	0	0	0	0	0	0	64	2.96844	35.5144
NM_000810	GABRA5	2887	0	0	0	0	0	0	0	0	0	0	0	0
NM_000811	GABRA6	2510	0	0	0	0	0	0	0	0	0	0	0	0
NM_000812	GABRB1	2202	0	0	0	0	0	0	0	0	0	0	0	0
NM_000813	GABRB2	7285	0	0	0	0	0	0	0	0	0	0	0	0
NM_000814	GABRB3	5773	0	0	0	0	0	0	0	0	0	0	0	0
NM_000815	GABRD	1916	0	0	0	0	0	0	0	0	0	0	0	0
NM_000816	GABRG2	3924	0	0	0	0	0	0	0	0	0	0	0	0
NM_000817	GAD1	3457	0	0	0	1	0.0624222	0.215794	0	0	0	0	0	0
NM_000818	GAD2	2807	0	0	0	0	0	0	0	0	0	0	0	0
NM_000819	GART	3339	1	0.156541	0.522691	175	11.3099	37.7639	1	0.107489	0.358907	5	0.830956	2.77456
NM_000820	GAS6	2490	17	3.56857	8.88574	1636	141.782	353.038	27	3.89176	9.69049	53	11.8114	29.4104
NM_000821	GGCX	3232	68	10.9972	35.543	94	6.27617	20.2846	21	2.33201	7.53705	34	5.83757	18.867
NM_000823	GHRHR	1594	3	0.983734	1.56807	0	0	0	0	0	0	0	0	0
NM_000824	GLRB	3048	1	0.171486	0.522691	155	10.9738	33.448	40	4.71007	14.3563	0	0	0
NM_000825	GNRH1	2147	0	0	0	0	0	0	0	0	0	0	0	0
NM_000826	GRIA2	5738	0	0	0	0	0	0	0	0	0	0	0	0
NM_000827	GRIA1	5714	0	0	0	0	0	0	0	0	0	0	0	0
NM_000828	GRIA3	5166	0	0	0	0	0	0	0	0	0	0	0	0
NM_000829	GRIA4	5491	0	0	0	0	0	0	0	0	0	0	0	0
NM_000830	GRIK1	3214	1	0.162629	0.522691	0	0	0	0	0	0	0	0	0
NM_000831	GRIK3	9203	0	0	0	0	0	0	0	0	0	0	0	0
NM_000832	GRIN1	3889	0	0	0	0	0	0	0	0	0	0	0	0
NM_000833	GRIN2A	14432	0	0	0	1	0.0149524	0.215794	1	0.0248688	0.358907	90	3.46051	49.9421
NM_000834	GRIN2B	5928	44	3.87962	22.9984	0	0	0	0	0	0	0	0	0
NM_000835	GRIN2C	4251	0	0	0	0	0	0	0	0	0	0	0	0
NM_000836	GRIN2D	5080	0	0	0	0	0	0	0	0	0	0	0	0
NM_000837	GRINA	1961	59	15.726	30.8388	199	21.8985	42.9429	53	9.70019	19.0221	21	5.94246	11.6532
NM_000838	GRM1	6845	0	0	0	0	0	0	0	0	0	0	0	0
NM_000839	GRM2	3349	0	0	0	0	0	0	0	0	0	0	0	0
NM_000840	GRM3	4254	0	0	0	1	0.0507272	0.215794	0	0	0	0	0	0
NM_000841	GRM4	3869	0	0	0	0	0	0	0	0	0	0	0	0
NM_000842	GRM5	7918	0	0	0	0	0	0	0	0	0	0	0	0
NM_000843	GRM6	6131	0	0	0	0	0	0	0	0	0	0	0	0
NM_000844	GRM7	4137	0	0	0	0	0	0	0	0	0	0	0	0
NM_000845	GRM8	3549	0	0	0	0	0	0	0	0	0	0	0	0
NM_000846	GSTA2	1302	0	0	0	0	0	0	0	0	0	0	0	0
NM_000847	GSTA3	906	0	0	0	0	0	0	0	0	0	0	0	0
NM_000848	GSTM2	1193	44	19.2778	22.9984	58	10.4912	12.516	289	86.9439	103.724	3	1.39542	1.66474
NM_000849	GSTM3	4118	1257	159.549	657.022	564	29.555	121.708	1154	100.578	414.179	606	81.6603	336.277
NM_000850	GSTM4	1418	209	77.0398	109.242	281	42.763	60.638	553	139.969	198.476	30	11.74	16.6474
NM_000851	GSTM5	1562	247	82.6534	129.105	8	1.10522	1.72635	77	17.6926	27.6358	5	1.77629	2.77456
NM_000852	GSTP1	951	2286	1256.44	1194.87	6861	1556.84	1480.56	2466	930.667	885.065	6725	3924.07	3731.79
NM_000853	GSTT1	1055	135	66.8846	70.5633	48	9.81809	10.3581	142	48.3079	50.9648	167	87.8392	92.6704
NM_000854_dup1	GSTT2_dup1	1114	13	6.09962	6.79498	5	0.968553	1.07897	30	9.66536	10.7672	3	1.49438	1.66474
NM_000854_dup2	GSTT2_dup2	1114	19	8.91483	9.93113	8	1.54968	1.72635	61	19.6529	21.8933	4	1.9925	2.21965
NM_000855	GUCY1A2	2946	1	0.177424	0.522691	23	1.68474	4.96325	0	0	0	0	0	0
NM_000856	GUCY1A3	4716	0	0	0	0	0	0	0	0	0	0	0	0
NM_000857	GUCY1B3	3235	0	0	0	0	0	0	0	0	0	0	0	0
NM_000858	GUK1	1145	154	70.3008	80.4944	1316	248.021	283.984	491	153.907	176.223	680	329.555	377.34
NM_000859	HMGCR	4562	1	0.114575	0.522691	321	15.1841	69.2697	6	0.472039	2.15344	86	10.4609	47.7225
NM_000860	HPGD	2763	0	0	0	0	0	0	0	0	0	0	0	0
NM_000861	HRH1	4404	0	0	0	57	2.79297	12.3002	1	0.0814957	0.358907	0	0	0
NM_000862	HSD3B1	1676	0	0	0	0	0	0	0	0	0	0	0	0
NM_000863	HTR1B	1172	0	0	0	0	0	0	0	0	0	0	0	0
NM_000864	HTR1D	2834	0	0	0	8	0.609156	1.72635	0	0	0	0	0	0
NM_000865	HTR1E	2046	0	0	0	0	0	0	0	0	0	0	0	0
NM_000866	HTR1F	3176	0	0	0	0	0	0	0	0	0	0	0	0
NM_000867	HTR2B	2228	0	0	0	1	0.0968553	0.215794	84	13.5315	30.1482	1	0.249063	0.554912
NM_000868	HTR2C	4745	0	0	0	0	0	0	1	0.075639	0.358907	0	0	0
NM_000869	HTR3A	2228	0	0	0	0	0	0	0	0	0	0	0	0
NM_000870	HTR4	2973	0	0	0	0	0	0	0	0	0	0	0	0
NM_000871	HTR6	1981	0	0	0	0	0	0	0	0	0	0	0	0
NM_000872	HTR7	3245	0	0	0	0	0	0	0	0	0	0	0	0
NM_000873	ICAM2	1208	0	0	0	0	0	0	0	0	0	0	0	0
NM_000874	IFNAR2	1402	0	0	0	0	0	0	0	0	0	0	0	0
NM_000875	IGF1R	11221	94	4.37866	49.1329	362	6.9617	78.1173	155	4.95772	55.6306	2	0.0989061	1.10982
NM_000876	IGF2R	9043	15	0.867009	7.84036	155	3.69877	33.448	107	4.24672	38.4031	8	0.49091	4.4393
NM_000877	IL1R1	4896	0	0	0	0	0	0	0	0	0	0	0	0
NM_000878	IL2RB	4033	0	0	0	0	0	0	0	0	0	0	0	0
NM_000879	IL5	812	0	0	0	0	0	0	0	0	0	0	0	0
NM_000880	IL7	2070	0	0	0	0	0	0	0	0	0	0	0	0
NM_000882	IL12A	1436	0	0	0	0	0	0	0	0	0	0	0	0
NM_000883	IMPDH1	2594	13	2.6195	6.79498	7	0.582326	1.51055	4	0.553442	1.43563	9	1.92529	4.99421
NM_000884	IMPDH2	1677	385	119.998	201.236	1882	242.173	406.123	1244	266.238	446.48	747	247.179	414.52
NM_000885	ITGA4	6048	0	0	0	40	1.42721	8.63174	2	0.118686	0.717814	2	0.183503	1.10982
NM_000887	ITGAX	4619	0	0	0	0	0	0	0	0	0	0	0	0
NM_000888	ITGB6	2382	0	0	0	0	0	0	0	0	0	0	0	0
NM_000889	ITGB7	2755	176	33.3915	91.9936	2	0.156656	0.431587	3	0.390824	1.07672	39	7.85539	21.6416
NM_000890	KCNJ5	2896	0	0	0	0	0	0	0	0	0	0	0	0
NM_000891	KCNJ2	5384	0	0	0	1	0.0400805	0.215794	0	0	0	0	0	0
NM_000892	KLKB1	2232	0	0	0	0	0	0	0	0	0	0	0	0
NM_000893	KNG1	2132	0	0	0	0	0	0	0	0	0	0	0	0
NM_000894	LHB	520	0	0	0	0	0	0	0	0	0	0	0	0
NM_000895	LTA4H	2041	295	75.5482	154.194	807	85.3236	174.145	455	80.0111	163.303	692	188.143	383.999
NM_000896	CYP4F3	2975	0	0	0	0	0	0	0	0	0	0	0	0
NM_000898	MAOB	2580	465	94.2059	243.051	214	17.8992	46.1798	51	7.09467	18.3043	6	1.29049	3.32947
NM_000899	KITLG	5433	0	0	0	3	0.119157	0.647381	0	0	0	30	3.06412	16.6474
NM_000900	MGP	1394	6542	2452.97	3419.44	17671	2735.5	3813.29	10024	2580.83	3597.68	621	247.203	344.601
NM_000901	NR3C2	5889	13	1.15384	6.79498	43	1.57567	9.27912	197	12.0062	70.7047	3	0.282686	1.66474
NM_000902	MME	5620	11	1.02306	5.7496	1990	76.4109	429.429	18	1.14952	6.46033	98	9.67641	54.3814
NM_000903	NQO1	2585	1806	365.176	943.98	19960	1666.24	4307.24	2221	308.368	797.132	17993	3862.49	9984.54
NM_000904	NQO2	1132	624	288.126	326.159	353	67.2925	76.1751	257	81.4833	92.2391	78	38.236	43.2832
NM_000905	NPY	556	0	0	0	0	0	0	0	0	0	0	0	0
NM_000906	NPR1	4163	0	0	0	0	0	0	0	0	0	0	0	0
NM_000908	NPR3	7439	196	13.7717	102.447	1643	47.6608	354.549	97	4.67993	34.814	20	1.4919	11.0982
NM_000909	NPY1R	2955	0	0	0	0	0	0	0	0	0	0	0	0
NM_000910	NPY2R	3624	0	0	0	0	0	0	0	0	0	0	0	0
NM_000911	OPRD1	1771	0	0	0	0	0	0	0	0	0	0	0	0
NM_000912	OPRK1	4955	0	0	0	0	0	0	0	0	0	0	0	0
NM_000913	OPRL1	3221	0	0	0	0	0	0	0	0	0	0	0	0
NM_000914	OPRM1	2174	0	0	0	0	0	0	0	0	0	0	0	0
NM_000915	OXT	509	0	0	0	0	0	0	0	0	0	0	0	0
NM_000916	OXTR	4356	0	0	0	0	0	0	0	0	0	0	0	0
NM_000917	P4HA1	2831	92	16.9861	48.0876	185	14.1017	39.9218	196	24.8484	70.3458	5	0.980064	2.77456
NM_000918	P4HB	2567	520	105.882	271.799	5314	446.719	1146.73	820	114.649	294.304	749	161.913	415.629
NM_000919	PAM	5312	89	8.75743	46.5195	718	29.1679	154.94	144	9.72941	51.6826	91	9.50622	50.497
NM_000920	PC	3982	7	0.918844	3.65884	361	19.5634	77.9015	75	6.75993	26.918	8	1.11484	4.4393
NM_000921	PDE3A	4108	0	0	0	0	0	0	0	0	0	0	0	0
NM_000922	PDE3B	6074	0	0	0	0	0	0	0	0	0	0	0	0
NM_000923	PDE4C	5330	0	0	0	0	0	0	0	0	0	0	0	0
NM_000924	PDE1B	3385	0	0	0	0	0	0	0	0	0	0	0	0
NM_000925	PDHB	1517	717	247.046	374.769	939	133.573	202.63	288	68.1379	103.365	689	252.033	382.335
NM_000926	PGR	13029	20	0.80235	10.4538	1	0.0165626	0.215794	27	0.743763	9.69049	1	0.0425906	0.554912
NM_000927	ABCB1	4687	0	0	0	0	0	0	0	0	0	0	0	0
NM_000928	PLA2G1B	561	0	0	0	0	0	0	0	0	0	0	0	0
NM_000929	PLA2G5	1889	0	0	0	2	0.228474	0.431587	94	17.8599	33.7373	2	0.58752	1.10982
NM_000930	PLAT	3159	82	13.5678	42.8606	5216	356.309	1125.58	164	18.6327	58.8608	376	66.0485	208.647
NM_000932	PLCB3	5697	0	0	0	6	0.227271	1.29476	3	0.188998	1.07672	1	0.0974043	0.554912
NM_000933	PLCB4	5370	0	0	0	38	1.52703	8.20015	0	0	0	122	12.607	67.6993
NM_000934	SERPINF2	2274	0	0	0	0	0	0	0	0	0	0	0	0
NM_000935	PLOD2	3977	30	3.94285	15.6807	659	35.7576	142.208	55	4.96351	19.7399	7	0.976713	3.88439
NM_000936	PNLIP	1485	0	0	0	0	0	0	0	0	0	0	0	0
NM_000937	POLR2A	6709	105	8.18043	54.8825	94	3.02349	20.2846	101	5.40313	36.2496	8	0.661693	4.4393
NM_000938	POLR2B	3723	613	86.0622	320.409	70	4.05736	15.1055	128	12.3395	45.9401	20	2.981	11.0982
NM_000939	POMC	1242	0	0	0	0	0	0	0	0	0	0	0	0
NM_000940	PON3	1182	0	0	0	0	0	0	0	0	0	0	0	0
NM_000941	POR	2483	152	31.9972	79.449	215	18.6853	46.3956	138	19.9473	49.5292	101	22.572	56.0462
NM_000942	PPIB	1023	74	37.8095	38.6791	964	203.348	208.025	403	141.388	144.64	97	52.6163	53.8265
NM_000943	PPIC	1231	1	0.424607	0.522691	517	90.6298	111.565	25	7.28893	8.97268	16	7.21251	8.8786
NM_000944	PPP3CA	4662	2	0.224235	1.04538	4	0.185151	0.863174	28	2.1556	10.0494	1	0.119029	0.554912
NM_000945	PPP3R1	3005	0	0	0	3	0.215434	0.647381	0	0	0	1	0.184663	0.554912
NM_000946	PRIM1	1449	5	1.80363	2.61345	0	0	0	82	20.3108	29.4304	0	0	0
NM_000947	PRIM2	2267	1	0.230565	0.522691	50	4.75945	10.7897	55	8.70749	19.7399	3	0.734335	1.66474
NM_000948	PRL	1352	0	0	0	0	0	0	0	0	0	0	0	0
NM_000949	PRLR	11807	0	0	0	69	1.2611	14.8898	0	0	0	0	0	0
NM_000950	PRRG1	4579	2	0.228299	1.04538	47	2.21496	10.1423	0	0	0	0	0	0
NM_000951	PRRG2	1386	0	0	0	0	0	0	0	0	0	0	0	0
NM_000952	PTAFR	4245	0	0	0	0	0	0	0	0	0	18	2.35299	9.98842
NM_000953	PTGDR	2940	0	0	0	0	0	0	0	0	0	0	0	0
NM_000954	PTGDS	805	12274	7969.57	6415.51	852	228.393	183.856	15456	6891.01	5547.27	4545	3133.02	2522.08
NM_000955	PTGER1	1418	0	0	0	0	0	0	0	0	0	0	0	0
NM_000956	PTGER2	2476	2	0.422206	1.04538	81	7.05948	17.4793	0	0	0	1	0.224117	0.554912
NM_000958	PTGER4	3413	5	0.765735	2.61345	3	0.189681	0.647381	0	0	0	0	0	0
NM_000959	PTGFR	5357	0	0	0	0	0	0	0	0	0	0	0	0
NM_000960	PTGIR	2083	1	0.250932	0.522691	9	0.932377	1.94214	2	0.344606	0.717814	91	24.2425	50.497
NM_000961	PTGIS	5593	0	0	0	0	0	0	0	0	0	0	0	0
NM_000962	PTGS1	5082	1	0.102851	0.522691	1	0.0424623	0.215794	1	0.0706232	0.358907	130	14.1949	72.1386
NM_000963	PTGS2	4483	276	32.1799	144.263	474	22.8164	102.286	420	33.625	150.741	286	35.4015	158.705
NM_000964	RARA	3275	1	0.1596	0.522691	0	0	0	17	1.86303	6.10142	0	0	0
NM_000965	RARB	3043	0	0	0	27	1.9147	5.82643	1	0.117945	0.358907	0	0	0
NM_000966	RARG	2947	9	1.59627	4.70422	320	23.4319	69.0539	74	9.01226	26.5591	93	17.5117	51.6069
NM_000967	RPL3	1328	5737	2258.04	2998.68	11469	1863.66	2474.94	7969	2153.71	2860.13	3701	1546.48	2053.73
NM_000968	RPL4	1431	2351	858.732	1228.85	7354	1108.98	1586.95	3000	752.426	1076.72	2623	1017.15	1455.54
NM_000969	RPL5	1023	1046	534.442	546.735	1680	354.382	362.533	1269	445.213	455.453	689	373.739	382.335
NM_000970	RPL6	947	83	45.8113	43.3833	324	73.8301	69.9171	153	57.986	54.9128	92	53.9091	51.0519
NM_000971	RPL7	830	0	0	0	0	0	0	0	0	0	0	0	0
NM_000972	RPL7A	882	178	105.486	93.039	556	136.033	119.981	288	117.194	103.365	161	101.294	89.3409
NM_000973	RPL8	869	4533	2726.53	2369.36	7715	1915.82	1664.85	4485	1852.36	1609.7	3625	2314.8	2011.56
NM_000975	RPL11	628	4644	3865.25	2427.38	14818	5091.77	3197.63	5304	3031.28	1903.64	5312	4693.78	2947.7
NM_000976	RPL12	653	84	67.2374	43.906	389	128.551	83.9437	154	84.6427	55.2717	169	143.614	93.7802
NM_000977	RPL13	1079	697	337.642	364.315	441	88.1974	95.165	668	222.196	239.75	418	214.971	231.953
NM_000978	RPL23	572	1147	1048.12	599.526	3319	1252.13	716.219	1122	704.01	402.694	1342	1301.91	744.693
NM_000979	RPL18	634	1909	1573.84	997.817	4822	1641.26	1040.56	3022	1710.75	1084.62	2232	1953.57	1238.56
NM_000980	RPL18A	613	49	41.7812	25.6118	143	50.3401	30.8585	76	44.4974	27.2769	59	53.4092	32.7398
NM_000981	RPL19	726	1717	1236.17	897.46	4454	1323.89	961.144	1861	920.008	667.926	2186	1670.85	1213.04
NM_000982	RPL21	560	0	0	0	0	0	0	2	1.28181	0.717814	2	1.98183	1.10982
NM_000983	RPL22	2081	43	10.8004	22.4757	523	54.2336	112.86	148	25.5253	53.1182	267	71.1973	148.162
NM_000984	RPL23A	965	52	28.1657	27.1799	198	44.2768	42.7271	57	21.1997	20.4577	74	42.5529	41.0635
NM_000985	RPL17	956	71	38.8191	37.111	157	35.4389	33.8796	145	54.4367	52.0415	180	104.481	99.8842
NM_000986	RPL24	556	740	695.668	386.791	1433	556.173	309.232	895	577.737	321.222	795	793.445	441.155
NM_000987	RPL26	578	304	274.91	158.898	551	205.713	118.902	306	190.01	109.826	212	203.532	117.641
NM_000988	RPL27	485	740	797.508	386.791	2138	951.271	461.367	609	450.669	218.574	821	939.347	455.583
NM_000989	RPL30	549	1582	1506.19	826.897	4353	1711.02	939.349	1571	1027.04	563.843	2661	2689.66	1476.62
NM_000990	RPL27A	4874	418	44.8266	218.485	2067	91.5152	446.045	497	36.5976	178.377	575	65.4646	319.075
NM_000991	RPL28	4202	929	115.559	485.58	3363	172.707	725.714	1080	92.2464	387.62	551	72.7646	305.757
NM_000992	RPL29	691	46	34.7956	24.0438	154	48.0929	33.2322	140	72.7163	50.247	92	73.8813	51.0519
NM_000993	RPL31	502	83	86.421	43.3833	221	95.0007	47.6904	141	100.809	50.6059	136	150.335	75.4681
NM_000994	RPL32	1647	529	167.883	276.503	1808	236.888	390.155	672	146.439	241.186	668	225.065	370.682
NM_000995	RPL34	896	219	127.756	114.469	407	98.0223	87.828	301	120.57	108.031	257	159.166	142.613
NM_000996	RPL35A	478	604	660.471	315.705	1862	840.602	401.808	647	485.801	232.213	737	855.587	408.97
NM_000997	RPL37	1566	394	131.507	205.94	1916	264.023	413.46	427	97.8629	153.253	577	204.46	320.184
NM_000998	RPL37A	414	638	805.499	333.477	2765	1441.23	596.669	746	646.726	267.745	697	934.237	386.774
NM_000999	RPL38	387	130	175.581	67.9498	323	180.107	69.7013	87	80.6845	31.2249	123	176.368	68.2542
NM_001000	RPL39	398	7	9.19305	3.65884	10	5.42195	2.15794	5	4.50888	1.79454	8	11.154	4.4393
NM_001001	RPL36AL	520	74	74.3829	38.6791	88	36.5189	18.9898	80	55.2165	28.7126	80	85.3711	44.393
NM_001001132	ITSN1	5411	1	0.0965978	0.522691	62	2.47259	13.3792	9	0.596962	3.23016	41	4.20466	22.7514
NM_001001290	SLC2A9	1855	0	0	0	0	0	0	0	0	0	0	0	0
NM_001001317	PRSS58	912	0	0	0	0	0	0	0	0	0	0	0	0
NM_001001323	ATP2B1	6912	25	1.89052	13.0673	51	1.59223	11.0055	0	0	0	0	0	0
NM_001001325	SPINK14	290	0	0	0	0	0	0	0	0	0	0	0	0
NM_001001329	PRKCSH	2234	2	0.467942	1.04538	12	1.15914	2.58952	5	0.803283	1.79454	1	0.248394	0.554912
NM_001001330	REEP3	5197	35	3.52014	18.2942	94	3.90314	20.2846	22	1.51933	7.89595	2	0.213551	1.10982
NM_001001331	ATP2B2	8939	0	0	0	0	0	0	0	0	0	0	0	0
NM_001001342	BLOC1S2	2020	159	41.1425	83.1078	513	54.803	110.702	219	38.9112	78.6006	161	44.2282	89.3409
NM_001001343	FNDC9	2124	0	0	0	0	0	0	0	0	0	0	0	0
NM_001001344	ATP2B3	6400	0	0	0	0	0	0	0	0	0	0	0	0
NM_001001346	CLDN20	1207	0	0	0	0	0	0	0	0	0	0	0	0
NM_001001349	NKIRAS2	2382	18	3.9498	9.40843	351	31.7983	75.7435	49	7.38306	17.5864	74	17.2391	41.0635
NM_001001389	CD44	5586	26	2.43286	13.59	2453	94.7622	529.342	24	1.54203	8.61377	1319	131.029	731.93
NM_001001390	CD44	4973	26	2.73275	13.59	2453	106.443	529.342	24	1.73211	8.61377	1298	144.837	720.276
NM_001001391	CD44	4580	26	2.96724	13.59	2438	114.87	526.105	24	1.88074	8.61377	1273	154.237	706.404
NM_001001392	CD44	3965	19	2.5047	9.93113	1675	91.1612	361.454	17	1.53882	6.10142	1007	140.932	558.797
NM_001001394	DNAJB3	1265	0	0	0	0	0	0	0	0	0	0	0	0
NM_001001395	LMO3	3446	0	0	0	0	0	0	0	0	0	0	0	0
NM_001001396	ATP2B4	8885	8	0.470628	4.18153	282	6.84905	60.8538	12	0.484737	4.30688	274	17.1127	152.046
NM_001001410	C16orf42	1198	8	3.49042	4.18153	154	27.7397	33.2322	60	17.9753	21.5344	63	29.1815	34.9595
NM_001001411	ZNF676	2931	2	0.356664	1.04538	0	0	0	0	0	0	0	0	0
NM_001001412	CALHM1	3054	0	0	0	8	0.565275	1.72635	22	2.58545	7.89595	0	0	0
NM_001001413	GOLGA6L1	3813	0	0	0	0	0	0	0	0	0	0	0	0
NM_001001414	NCCRP1	1967	0	0	0	1	0.109707	0.215794	0	0	0	14	3.94955	7.76877
NM_001001415	ZNF429	2357	0	0	0	0	0	0	0	0	0	0	0	0
NM_001001417	TBC1D3B	2100	0	0	0	0	0	0	0	0	0	0	0	0
NM_001001418	TBC1D3C	2101	0	0	0	0	0	0	0	0	0	0	0	0
NM_001001419	SMAD5	7086	0	0	0	14	0.426349	3.02111	65	3.29226	23.329	3	0.234933	1.66474
NM_001001420	SMAD5	6929	0	0	0	14	0.436009	3.02111	65	3.36686	23.329	3	0.240257	1.66474
NM_001001430	TNNT2	1116	0	0	0	0	0	0	0	0	0	0	0	0
NM_001001431	TNNT2	1108	0	0	0	0	0	0	0	0	0	0	0	0
NM_001001432	TNNT2	1100	0	0	0	0	0	0	0	0	0	0	0	0
NM_001001433	STX16	4958	53	5.58746	27.7026	87	3.78662	18.774	89	6.44266	31.9427	35	3.91729	19.4219
NM_001001435_dup1	CCL4L1_dup1	655	0	0	0	0	0	0	0	0	0	0	0	0
NM_001001435_dup2	CCL4L1_dup2	655	0	0	0	0	0	0	0	0	0	0	0	0
NM_001001436	C16orf87	1379	71	26.9116	37.111	42	6.57239	9.06333	13	3.38346	4.66579	1	0.402402	0.554912
NM_001001437_dup1	CCL3L3_dup1	771	0	0	0	0	0	0	0	0	0	0	0	0
NM_001001437_dup2	CCL3L3_dup2	771	0	0	0	0	0	0	0	0	0	0	0	0
NM_001001438	LSS	2669	1	0.195838	0.522691	19	1.53618	4.10008	105	14.1196	37.6852	4	0.831641	2.21965
NM_001001479	SLC35E4	2540	2	0.411568	1.04538	15	1.27437	3.2369	123	17.3801	44.1456	63	13.7636	34.9595
NM_001001480	KRTAP5-5	1126	0	0	0	0	0	0	0	0	0	0	0	0
NM_001001481	UBE2W	4032	0	0	0	5	0.267601	1.07897	0	0	0	0	0	0
NM_001001483	ZDHHC13	2272	2	0.460115	1.04538	105	9.97285	22.6583	14	2.21157	5.0247	0	0	0
NM_001001484	PTER	3787	0	0	0	0	0	0	24	2.27456	8.61377	1	0.146531	0.554912
NM_001001485	ATP2C1	3664	162	23.1102	84.6759	121	7.12637	26.111	2	0.19591	0.717814	50	7.5725	27.7456
NM_001001486	ATP2C1	3466	167	25.1845	87.2894	135	8.40511	29.1321	3	0.310652	1.07672	58	9.2859	32.1849
NM_001001487	ATP2C1	3436	165	25.1001	86.244	132	8.29009	28.4847	3	0.313365	1.07672	56	9.04398	31.0751
NM_001001502	SNCB	1443	0	0	0	0	0	0	0	0	0	0	0	0
NM_001001503	NDUFV3	1032	39	19.7528	20.3849	76	15.8918	16.4003	21	7.30334	7.53705	1	0.537706	0.554912
NM_001001520	HDGFRP2	2292	1	0.22805	0.522691	192	18.0769	41.4324	9	1.40932	3.23016	26	6.29482	14.4277
NM_001001521	UGP2	2102	276	68.6311	144.263	1485	152.452	320.453	413	70.5179	148.229	438	115.629	243.052
NM_001001522	TAGLN	1552	30	10.1036	15.6807	6321	878.886	1364.03	89	20.5817	31.9427	35	12.5141	19.4219
NM_001001523	RORC	3026	134	23.1463	70.0406	1	0.0713131	0.215794	0	0	0	34	6.23497	18.867
NM_001001524	TM6SF2	1473	1	0.354848	0.522691	1	0.146499	0.215794	0	0	0	76	28.6309	42.1733
NM_001001547	CD36	2051	2	0.509694	1.04538	0	0	0	0	0	0	61	16.504	33.8497
NM_001001548	CD36	4712	2	0.221855	1.04538	1	0.0457966	0.215794	1	0.0761687	0.358907	93	10.9522	51.6069
NM_001001549	GRB10	4552	11	1.26309	5.7496	361	17.1137	77.9015	92	7.25383	33.0194	7	0.853336	3.88439
NM_001001550	GRB10	4769	11	1.20562	5.7496	362	16.3802	78.1173	92	6.92377	33.0194	7	0.814508	3.88439
NM_001001551	C9orf103	963	297	161.204	155.239	19	4.25761	4.10008	3	1.11809	1.07672	157	90.4686	87.1213
NM_001001552	LEMD1	815	0	0	0	0	0	0	0	0	0	0	0	0
NM_001001555	GRB10	5015	11	1.14648	5.7496	362	15.5767	78.1173	92	6.58414	33.0194	7	0.774554	3.88439
NM_001001556	GALK2	3198	4	0.653772	2.09076	142	9.58183	30.6427	117	13.1307	41.9921	137	23.772	76.023
NM_001001557	GDF6	3699	0	0	0	0	0	0	0	0	0	0	0	0
NM_001001560	GGA1	2884	3	0.543714	1.56807	49	3.6664	10.5739	53	6.59573	19.0221	175	33.6719	97.1097
NM_001001561	GGA1	1711	0	0	0	0	0	0	0	0	0	0	0	0
NM_001001563	TIMM50	2561	38	7.75566	19.8623	710	59.8256	153.213	27	3.78387	9.69049	4	0.866712	2.21965
NM_001001567	PDE9A	1861	148	41.5681	77.3582	1	0.115956	0.215794	32	6.17143	11.485	3	0.894539	1.66474
NM_001001568	PDE9A	1714	148	45.1332	77.3582	1	0.125901	0.215794	32	6.70071	11.485	3	0.971259	1.66474
NM_001001569	PDE9A	1660	148	46.6013	77.3582	1	0.129996	0.215794	32	6.91869	11.485	3	1.00285	1.66474
NM_001001570	PDE9A	1882	148	41.1043	77.3582	1	0.114662	0.215794	32	6.10256	11.485	3	0.884558	1.66474
NM_001001571	PDE9A	1791	148	43.1928	77.3582	1	0.120488	0.215794	32	6.41263	11.485	3	0.929502	1.66474
NM_001001572	PDE9A	1671	148	46.2946	77.3582	1	0.12914	0.215794	32	6.87314	11.485	3	0.996252	1.66474
NM_001001573	PDE9A	1850	148	41.8153	77.3582	1	0.116645	0.215794	32	6.20812	11.485	3	0.899858	1.66474
NM_001001574	PDE9A	1784	148	43.3622	77.3582	1	0.120961	0.215794	32	6.43779	11.485	3	0.933149	1.66474
NM_001001575	PDE9A	1617	148	47.8406	77.3582	1	0.133453	0.215794	32	7.10267	11.485	3	1.02952	1.66474
NM_001001576	PDE9A	1576	148	49.0852	77.3582	1	0.136925	0.215794	30	6.83199	10.7672	3	1.05631	1.66474
NM_001001577	PDE9A	1694	148	45.666	77.3582	1	0.127387	0.215794	32	6.77983	11.485	3	0.982726	1.66474
NM_001001578	PDE9A	1737	148	44.5355	77.3582	1	0.124233	0.215794	32	6.61199	11.485	3	0.958398	1.66474
NM_001001579	PDE9A	1730	148	44.7157	77.3582	1	0.124736	0.215794	32	6.63874	11.485	3	0.962276	1.66474
NM_001001580	PDE9A	1533	148	50.462	77.3582	1	0.140766	0.215794	30	7.02362	10.7672	3	1.08593	1.66474
NM_001001581	PDE9A	1893	148	40.8654	77.3582	1	0.113996	0.215794	32	6.0671	11.485	3	0.879418	1.66474
NM_001001582	PDE9A	1970	148	39.2681	77.3582	1	0.10954	0.215794	32	5.82996	11.485	3	0.845044	1.66474
NM_001001583	PDE9A	1963	148	39.4082	77.3582	1	0.10993	0.215794	32	5.85075	11.485	3	0.848058	1.66474
NM_001001584	PDE9A	1792	148	43.1687	77.3582	1	0.120421	0.215794	32	6.40905	11.485	3	0.928983	1.66474
NM_001001585	PDE9A	1916	148	40.3749	77.3582	1	0.112627	0.215794	32	5.99427	11.485	3	0.868861	1.66474
NM_001001655	ALKBH2	1043	5	2.50571	2.61345	83	17.1724	17.9109	128	44.0461	45.9401	2	1.06407	1.10982
NM_001001656	OR9A4	944	0	0	0	0	0	0	0	0	0	0	0	0
NM_001001657	OR2Y1	935	0	0	0	0	0	0	0	0	0	0	0	0
NM_001001658	OR9A2	932	0	0	0	0	0	0	0	0	0	0	0	0
NM_001001659	OR2A14	932	0	0	0	0	0	0	0	0	0	0	0	0
NM_001001660	LYRM5	1132	2	0.923482	1.04538	80	15.2504	17.2635	18	5.707	6.46033	59	28.9221	32.7398
NM_001001661	ZNF425	3214	0	0	0	0	0	0	1	0.11167	0.358907	0	0	0
NM_001001662	ZNF782	3307	0	0	0	0	0	0	0	0	0	0	0	0
NM_001001663	TMEM211	504	0	0	0	0	0	0	0	0	0	0	0	0
NM_001001664	SPOPL	5723	0	0	0	2	0.0754127	0.431587	0	0	0	6	0.581771	3.32947
NM_001001665	CYP27C1	4677	0	0	0	0	0	0	0	0	0	0	0	0
NM_001001666	ANO7	887	0	0	0	0	0	0	0	0	0	0	0	0
NM_001001667	OR6V1	941	0	0	0	0	0	0	0	0	0	0	0	0
NM_001001668	ZNF470	7135	0	0	0	1	0.0302444	0.215794	69	3.47086	24.7646	0	0	0
NM_001001669	ARHGEF37	4852	806	86.8279	421.289	141	6.271	30.4269	265	19.6023	95.1104	19	2.17299	10.5433
NM_001001670	FAM75D1	4829	0	0	0	0	0	0	0	0	0	0	0	0
NM_001001671	MAP3K15	4604	3	0.340589	1.56807	46	2.15606	9.9265	48	3.74186	17.2275	1	0.120528	0.554912
NM_001001673	RNASE9	1047	0	0	0	0	0	0	0	0	0	0	0	0
NM_001001674	OR4F15	938	0	0	0	0	0	0	0	0	0	0	0	0
NM_001001676	LCN9	518	0	0	0	0	0	0	0	0	0	0	0	0
NM_001001683	MED11	827	163	103.021	85.1986	82	21.3967	17.6951	87	37.7568	31.2249	114	76.4934	63.26
NM_001001694	IL17REL	3620	0	0	0	0	0	0	0	0	0	0	0	0
NM_001001701	C4orf3	2837	300	55.2722	156.807	493	37.4995	106.386	790	99.9424	283.537	214	41.858	118.751
NM_001001709	C9orf170	3407	0	0	0	0	0	0	0	0	0	0	0	0
NM_001001710	FAM166A	1117	174	81.4218	90.9482	103	19.8986	22.2267	126	40.4855	45.2223	152	75.5118	84.3467
NM_001001711	DDI1	2614	0	0	0	0	0	0	0	0	0	0	0	0
NM_001001712	LCN10	2011	0	0	0	0	0	0	0	0	0	0	0	0
NM_001001713	SH3BGR	991	0	0	0	0	0	0	0	0	0	0	0	0
NM_001001715	FARP1	1318	0	0	0	7	1.1461	1.51055	40	10.8925	14.3563	1	0.421026	0.554912
NM_001001716	NFKBIB	2201	4	0.949915	2.09076	11	1.07848	2.37373	31	5.05503	11.1261	12	3.02542	6.65895
NM_001001722_dup1	CDY2B_dup1	1959	0	0	0	0	0	0	0	0	0	0	0	0
NM_001001722_dup2	CDY2B_dup2	1959	0	0	0	0	0	0	0	0	0	0	0	0
NM_001001732	CC2D2B	1835	0	0	0	0	0	0	0	0	0	0	0	0
NM_001001734	ATP1A4	881	0	0	0	0	0	0	0	0	0	0	0	0
NM_001001740	RFWD2	2683	174	33.8979	90.9482	10	0.804299	2.15794	180	24.0787	64.6033	154	31.8511	85.4565
NM_001001786	BLID	861	0	0	0	0	0	0	0	0	0	0	0	0
NM_001001788	RAET1G	1102	1	0.474311	0.522691	2	0.39164	0.431587	35	11.399	12.5617	112	56.3976	62.1502
NM_001001790	TOMM5	744	346	243.079	180.851	930	269.742	200.688	117	56.441	41.9921	290	216.297	160.925
NM_001001791	C10orf55	2508	0	0	0	29	2.49522	6.25801	0	0	0	47	10.3991	26.0809
NM_001001794	FAM116B	1986	0	0	0	16	1.73852	3.4527	0	0	0	0	0	0
NM_001001795	C8orf82	1929	10	2.70965	5.22691	25	2.7967	5.39484	2	0.372117	0.717814	11	3.16435	6.10404
NM_001001802_dup1	OR2A42_dup1	914	0	0	0	0	0	0	0	0	0	0	0	0
NM_001001802_dup2	OR2A42_dup2	914	0	0	0	0	0	0	0	0	0	0	0	0
NM_001001821	OR2T34	956	0	0	0	0	0	0	0	0	0	0	0	0
NM_001001824	OR2T27	953	0	0	0	0	0	0	0	0	0	0	0	0
NM_001001827	OR2T35	971	0	0	0	0	0	0	0	0	0	0	0	0
NM_001001850	STX19	1154	0	0	0	0	0	0	0	0	0	0	0	0
NM_001001851	ITIH5	3120	0	0	0	0	0	0	0	0	0	0	0	0
NM_001001852	PIM3	2373	112	24.6698	58.5414	79	7.18402	17.0477	282	42.6514	101.212	142	33.2059	78.7976
NM_001001872	C14orf37	3074	0	0	0	0	0	0	0	0	0	0	0	0
NM_001001874	TPD52L3	1537	0	0	0	0	0	0	0	0	0	0	0	0
NM_001001875	TPD52L3	1349	0	0	0	0	0	0	0	0	0	0	0	0
NM_001001877_dup1	HSFY2_dup1	1036	0	0	0	0	0	0	0	0	0	0	0	0
NM_001001877_dup2	HSFY2_dup2	1036	0	0	0	0	0	0	0	0	0	0	0	0
NM_001001888	VCX3B	1172	0	0	0	0	0	0	0	0	0	0	0	0
NM_001001890	RUNX1	7268	4	0.287667	2.09076	87	2.58311	18.774	41	2.02465	14.7152	90	6.87151	49.9421
NM_001001891	ANO7	4103	106	13.5036	55.4052	4	0.210376	0.863174	104	9.09733	37.3263	0	0	0
NM_001001894	TTC3	7670	62	4.22514	32.4068	459	12.9139	99.0492	186	8.70361	66.7567	108	7.81363	59.9305
NM_001001895	UBASH3A	2364	0	0	0	0	0	0	0	0	0	0	0	0
NM_001001912	OR4E2	941	0	0	0	0	0	0	0	0	0	0	0	0
NM_001001913	OR52N1	962	0	0	0	0	0	0	0	0	0	0	0	0
NM_001001914	OR2G3	929	0	0	0	0	0	0	0	0	0	0	0	0
NM_001001915	OR2G2	953	0	0	0	0	0	0	0	0	0	0	0	0
NM_001001916	OR52J3	935	0	0	0	0	0	0	0	0	0	0	0	0
NM_001001917	OR56A1	1070	0	0	0	0	0	0	0	0	0	0	0	0
NM_001001918	OR14C36	938	0	0	0	0	0	0	0	0	0	0	0	0
NM_001001919	OR13C4	956	0	0	0	0	0	0	0	0	0	0	0	0
NM_001001920	OR4C15	1112	0	0	0	0	0	0	0	0	0	0	0	0
NM_001001921	OR5AS1	974	0	0	0	0	0	0	0	0	0	0	0	0
NM_001001922	OR52N5	1033	0	0	0	0	0	0	0	0	0	0	0	0
NM_001001923	OR5C1	962	0	0	0	0	0	0	0	0	0	0	0	0
NM_001001924	MTUS1	6404	82	6.69279	42.8606	4	0.134787	0.863174	13	0.728575	4.66579	100	8.66509	55.4912
NM_001001925	MTUS1	6243	82	6.86539	42.8606	4	0.138263	0.863174	13	0.747364	4.66579	100	8.88855	55.4912
NM_001001928	PPARA	9957	20	1.0499	10.4538	58	1.25701	12.516	7	0.25232	2.51235	140	7.80232	77.6877
NM_001001931	MTUS1	3994	82	10.7313	42.8606	4	0.216118	0.863174	13	1.1682	4.66579	100	13.8937	55.4912
NM_001001933	LHX8	2363	0	0	0	0	0	0	0	0	0	0	0	0
NM_001001936	AFAP1L2	3957	237	31.306	123.878	8	0.436277	1.72635	244	22.1312	87.5733	6	0.841414	3.32947
NM_001001937	ATP5A1	1932	3320	898.206	1735.33	7587	847.425	1637.23	7193	1336.24	2581.62	1762	506.085	977.756
NM_001001938	C9orf47	4893	0	0	0	0	0	0	0	0	0	0	0	0
NM_001001952	OR5D18	941	0	0	0	0	0	0	0	0	0	0	0	0
NM_001001953	OR10G9	935	0	0	0	0	0	0	0	0	0	0	0	0
NM_001001954	OR5A2	974	0	0	0	0	0	0	0	0	0	0	0	0
NM_001001955	OR4C13	1028	0	0	0	0	0	0	0	0	0	0	0	0
NM_001001956	OR13C9	956	0	0	0	0	0	0	0	0	0	0	0	0
NM_001001957	OR2W3	944	0	0	0	0	0	0	0	0	0	0	0	0
NM_001001958	OR7G3	938	0	0	0	0	0	0	0	0	0	0	0	0
NM_001001959	OR11L1	968	0	0	0	0	0	0	0	0	0	0	0	0
NM_001001960	OR5W2	932	0	0	0	0	0	0	0	0	0	0	0	0
NM_001001961	OR13C3	1043	0	0	0	0	0	0	0	0	0	0	0	0
NM_001001963	OR2L8	938	0	0	0	0	0	0	0	0	0	0	0	0
NM_001001964	OR2T11	950	0	0	0	0	0	0	0	0	0	0	0	0
NM_001001965	OR4D5	956	0	0	0	0	0	0	0	0	0	0	0	0
NM_001001966	OR14A16	929	0	0	0	0	0	0	0	0	0	0	0	0
NM_001001967	OR5D13	944	0	0	0	1	0.228595	0.215794	0	0	0	0	0	0
NM_001001968	OR6S1	995	0	0	0	0	0	0	0	0	0	0	0	0
NM_001001971	FAM13C	3069	0	0	0	0	0	0	0	0	0	0	0	0
NM_001001973	ATP5C1	1136	1212	557.66	633.501	2162	410.692	466.546	1504	475.173	539.796	706	344.866	391.768
NM_001001974	PLEKHA1	3869	11	1.48607	5.7496	48	2.6772	10.3581	49	4.54548	17.5864	23	3.29878	12.763
NM_001001975	ATP5D	695	16	12.0332	8.36305	14	4.34692	3.02111	21	10.8447	7.53705	46	36.728	25.526
NM_001001976	ATE1	2197	1	0.237911	0.522691	3	0.294666	0.647381	0	0	0	70	17.6804	38.8439
NM_001001977	ATP5E	436	188	225.38	98.2659	527	260.833	113.723	124	102.074	44.5045	111	141.274	61.5953
NM_001001991	PAMR1	2723	733	140.702	383.132	2660	210.801	574.011	200	26.3611	71.7814	26	5.29847	14.4277
NM_001001992	USP16	2952	2	0.354127	1.04538	54	3.94744	11.6529	38	4.62008	13.6385	81	15.2263	44.9479
NM_001001994	GPM6B	1506	0	0	0	91	13.0393	19.6372	2	0.476636	0.717814	1	0.368468	0.554912
NM_001001995	GPM6B	3208	0	0	0	77	5.17958	16.6161	1	0.111879	0.358907	1	0.172978	0.554912
NM_001001996	GPM6B	1771	0	0	0	90	10.9664	19.4214	2	0.405316	0.717814	1	0.313333	0.554912
NM_001001998	EXOSC10	2782	143	26.8673	74.7448	96	7.44651	20.7162	232	29.9304	83.2664	161	32.1139	89.3409
NM_001002	RPLP0	1196	1405	614.031	734.381	7724	1393.64	1666.79	2195	658.696	787.801	1514	702.456	840.137
NM_001002000	GMPR2	1941	191	51.4343	99.8339	1904	211.68	410.871	697	128.881	250.158	635	181.54	352.369
NM_001002001	GMPR2	1882	187	51.9358	97.7432	1880	215.564	405.692	688	131.205	246.928	635	187.231	352.369
NM_001002002	GMPR2	1616	185	59.8377	96.6978	1854	247.575	400.081	681	151.247	244.416	640	219.767	355.144
NM_001002006	NT5C1B	2860	5	0.913795	2.61345	0	0	0	1	0.125492	0.358907	0	0	0
NM_001002010	NT5C3	1679	1	0.311311	0.522691	109	14.0092	23.5215	7	1.49634	2.51235	23	7.60154	12.763
NM_001002017	HCFC1R1	940	32	17.7937	16.7261	152	34.8943	32.8006	61	23.2908	21.8933	24	14.168	13.3179
NM_001002018	HCFC1R1	783	34	22.6967	17.7715	159	43.8201	34.3112	62	28.4192	22.2522	23	16.3001	12.763
NM_001002019	PUS1	1631	0	0	0	9	1.19077	1.94214	0	0	0	1	0.340228	0.554912
NM_001002020	PUS1	1660	0	0	0	9	1.16996	1.94214	0	0	0	1	0.334285	0.554912
NM_001002026	CLDN18	3345	0	0	0	0	0	0	0	0	0	0	0	0
NM_001002027	ATP5G1	571	527	482.413	275.458	880	332.571	189.898	646	406.049	231.854	203	197.281	112.647
NM_001002029_dup1	C4B_dup1	5386	0	0	0	0	0	0	0	0	0	0	0	0
NM_001002029_dup2	C4B_dup2	5386	0	0	0	0	0	0	0	0	0	0	0	0
NM_001002030	ECHDC1	2333	158	35.3987	82.5851	109	10.0821	23.5215	109	16.7685	39.1209	102	24.2611	56.6011
NM_001002031	ATP5G2	1159	497	224.139	259.777	1417	263.83	305.779	509	157.622	182.684	601	287.75	333.502
NM_001002032	HN1	1577	210	69.6037	109.765	1032	141.217	222.699	164	37.3245	58.8608	1123	395.16	623.167
NM_001002033	HN1	1689	212	65.6071	110.81	1039	132.747	224.209	166	35.2745	59.5786	1135	372.899	629.826
NM_001002034	FAM109B	2329	2	0.448854	1.04538	6	0.55593	1.29476	0	0	0	0	0	0
NM_001002035	DEFB108B	220	0	0	0	0	0	0	0	0	0	0	0	0
NM_001002036	ASTL	1287	0	0	0	0	0	0	0	0	0	0	0	0
NM_001002231	KLK2	2867	0	0	0	0	0	0	0	0	0	0	0	0
NM_001002235	SERPINA1	3194	0	0	0	0	0	0	0	0	0	0	0	0
NM_001002236	SERPINA1	3506	0	0	0	0	0	0	0	0	0	0	0	0
NM_001002243	AFTPH	4027	0	0	0	0	0	0	35	3.11938	12.5617	3	0.413394	1.66474
NM_001002244	ANAPC11	1126	401	186.145	209.599	1370	262.555	295.637	534	170.21	191.656	433	213.39	240.277
NM_001002245	ANAPC11	796	396	260.032	206.986	1351	366.253	291.537	531	239.422	190.58	433	301.856	240.277
NM_001002246	ANAPC11	858	413	251.598	215.871	1411	354.877	304.485	566	236.762	203.141	455	294.272	252.485
NM_001002247	ANAPC11	804	397	258.095	207.508	1361	365.292	293.695	534	238.379	191.656	433	298.852	240.277
NM_001002248	ANAPC11	866	414	249.878	216.394	1421	354.091	306.643	569	235.818	204.218	455	291.553	252.485
NM_001002249	ANAPC11	912	400	229.25	209.076	1358	321.324	293.048	548	215.659	196.681	432	262.853	239.722
NM_001002251	ARL6IP4	1345	227	88.2162	118.651	421	67.5458	90.8491	222	59.2397	79.6774	165	68.0748	91.5606
NM_001002252	ARL6IP4	1394	196	73.4917	102.447	406	62.8495	87.6122	209	53.8103	75.0116	158	62.8954	87.6762
NM_001002254	AWAT2	2116	0	0	0	0	0	0	0	0	0	0	0	0
NM_001002255	SUMO4	687	0	0	0	0	0	0	0	0	0	0	0	0
NM_001002257	LCLAT1	4848	2	0.215632	1.04538	11	0.489631	2.37373	1	0.074032	0.358907	34	3.89171	18.867
NM_001002258	ATP5G3	2725	3962	759.964	2070.9	5992	474.508	1293.03	5723	753.771	2054.02	2777	565.502	1540.99
NM_001002259	CAPRIN2	4467	135	15.7966	70.5633	177	8.55058	38.1955	222	17.8369	79.6774	228	28.3233	126.52
NM_001002261	ZFYVE27	2847	90	16.5234	47.0422	47	3.56245	10.1423	2	0.25213	0.717814	94	18.3217	52.1618
NM_001002262	ZFYVE27	3016	91	15.7708	47.5649	47	3.36283	10.1423	2	0.238002	0.717814	94	17.295	52.1618
NM_001002264	EPSTI1	1560	0	0	0	262	36.2422	56.5379	3	0.690206	1.07672	0	0	0
NM_001002265	2012-03-08	2581	0	0	0	1	0.0836085	0.215794	0	0	0	42	9.02996	23.3063
NM_001002266	2012-03-08	1978	0	0	0	1	0.109097	0.215794	0	0	0	36	10.0995	19.9768
NM_001002269	EXOSC3	1067	69	33.801	36.0657	135	27.3028	29.1321	21	7.06377	7.53705	2	1.04014	1.10982
NM_001002273	FCGR2B	2094	0	0	0	0	0	0	0	0	0	0	0	0
NM_001002274	FCGR2B	2097	0	0	0	0	0	0	0	0	0	0	0	0
NM_001002275	FCGR2B	2150	0	0	0	0	0	0	0	0	0	0	0	0
NM_001002292	WLS	2040	71	18.1917	37.111	399	42.2067	86.1016	39	6.86146	13.9974	6	1.6321	3.32947
NM_001002294	FMO3	2078	0	0	0	0	0	0	0	0	0	0	0	0
NM_001002295	GATA3	3064	0	0	0	0	0	0	0	0	0	0	0	0
NM_001002296	GOLGA7	2022	165	42.6528	86.244	103	10.9925	22.2267	404	71.7104	144.998	145	39.7934	80.4623
NM_001002755	NFU1	1081	52	25.1433	27.1799	259	51.7026	55.8905	19	6.30826	6.81923	66	33.8799	36.6242
NM_001002756	NFU1	1036	44	22.1992	22.9984	223	46.4498	48.122	11	3.81079	3.94798	67	35.8872	37.1791
NM_001002757	NFU1	946	44	24.3112	22.9984	224	51.097	48.3378	12	4.55273	4.30688	66	38.7148	36.6242
NM_001002758_dup1	PRY2_dup1	1233	0	0	0	0	0	0	0	0	0	0	0	0
NM_001002758_dup2	PRY2_dup2	1233	0	0	0	0	0	0	0	0	0	0	0	0
NM_001002759	MEIR5	1428	9	3.29427	4.70422	7	1.05781	1.51055	19	4.77537	6.81923	1	0.388594	0.554912
NM_001002760_dup1	BPY2B_dup1	1195	0	0	0	0	0	0	0	0	0	0	0	0
NM_001002760_dup2	BPY2B_dup2	1195	0	0	0	0	0	0	0	0	0	0	0	0
NM_001002760_dup3	BPY2B_dup3	1195	0	0	0	0	0	0	0	0	0	0	0	0
NM_001002761_dup1	BPY2C_dup1	1195	0	0	0	0	0	0	0	0	0	0	0	0
NM_001002761_dup2	BPY2C_dup2	1195	0	0	0	0	0	0	0	0	0	0	0	0
NM_001002761_dup3	BPY2C_dup3	1195	0	0	0	0	0	0	0	0	0	0	0	0
NM_001002762	DNAJB12	4352	100	12.0104	52.2691	221	10.9583	47.6904	76	6.26768	27.2769	2	0.255015	1.10982
NM_001002796	MCTP1	3585	0	0	0	3	0.18058	0.647381	0	0	0	0	0	0
NM_001002800	SMC4	5100	1	0.102488	0.522691	0	0	0	41	2.88533	14.7152	5	0.544032	2.77456
NM_001002810	PDE4DIP	1256	0	0	0	0	0	0	3	0.857262	1.07672	19	8.39438	10.5433
NM_001002811	PDE4DIP	5327	3	0.294363	1.56807	67	2.71413	14.4582	125	8.42188	44.8634	14	1.45838	7.76877
NM_001002812	PDE4DIP	4801	3	0.326614	1.56807	54	2.42717	11.6529	126	9.41935	45.2223	40	4.62331	22.1965
NM_001002814	RAB11FIP1	7850	293	19.5094	153.148	505	13.8823	108.976	184	8.4126	66.0389	182	12.8655	100.994
NM_001002836	ZNF787	1925	22	5.97361	11.4992	25	2.80251	5.39484	39	7.27136	13.9974	1	0.288266	0.554912
NM_001002837	INPP5J	2222	6	1.41141	3.13614	4	0.388467	0.863174	25	4.03811	8.97268	2	0.499471	1.10982
NM_001002838	WNK3	11149	0	0	0	0	0	0	0	0	0	0	0	0
NM_001002840	STAG3L1	1695	0	0	0	2	0.254624	0.431587	0	0	0	0	0	0
NM_001002841	MYL4	900	0	0	0	0	0	0	0	0	0	0	0	0
NM_001002843	ZNF280D	4389	0	0	0	0	0	0	0	0	0	0	0	0
NM_001002844	ZNF280D	2158	1	0.242211	0.522691	0	0	0	0	0	0	0	0	0
NM_001002857	ANXA2	1621	840	270.858	439.06	26913	3582.76	5807.65	1280	283.406	459.401	6727	2302.84	3732.9
NM_001002858	ANXA2	1613	840	272.201	439.06	26890	3597.45	5802.69	1280	284.812	459.401	6723	2312.88	3730.68
NM_001002860	BTBD7	8437	0	0	0	37	0.946351	7.98436	8	0.340317	2.87126	16	1.05234	8.8786
NM_001002862	DERL3	3092	0	0	0	0	0	0	1	0.116076	0.358907	0	0	0
NM_001002876	CENPM	833	0	0	0	0	0	0	0	0	0	0	0	0
NM_001002877	THOC5	2525	1	0.207006	0.522691	132	11.2811	28.4847	141	20.0419	50.6059	54	11.8674	29.9653
NM_001002878	THOC5	2656	1	0.196796	0.522691	132	10.7247	28.4847	141	19.0534	50.6059	54	11.2821	29.9653
NM_001002879	THOC5	2541	1	0.205703	0.522691	130	11.0402	28.0532	141	19.9157	50.6059	54	11.7927	29.9653
NM_001002880	CBY1	1265	3	1.23958	1.56807	586	99.9644	126.455	15	4.25581	5.38361	9	3.94799	4.99421
NM_001002901	FCRLB	1762	0	0	0	0	0	0	0	0	0	0	0	0
NM_001002905	OR8G1	927	0	0	0	0	0	0	0	0	0	0	0	0
NM_001002906_dup1	XKRY2_dup1	1580	0	0	0	0	0	0	0	0	0	0	0	0
NM_001002906_dup2	XKRY2_dup2	1580	0	0	0	0	0	0	0	0	0	0	0	0
NM_001002907	OR8K1	959	0	0	0	0	0	0	0	0	0	0	0	0
NM_001002909	GPATCH8	7011	0	0	0	108	3.32416	23.3057	80	4.09536	28.7126	82	6.4902	45.5028
NM_001002911	GPR139	1236	0	0	0	0	0	0	0	0	0	0	0	0
NM_001002912	C1orf173	7144	0	0	0	0	0	0	0	0	0	0	0	0
NM_001002913	PTRH1	810	0	0	0	57	15.1855	12.3002	32	14.179	11.485	3	2.05523	1.66474
NM_001002914	KCTD11	3054	0	0	0	8	0.565275	1.72635	1	0.11752	0.358907	8	1.4536	4.4393
NM_001002915	IGFL2	895	0	0	0	0	0	0	0	0	0	0	0	0
NM_001002916	H2BFWT	888	0	0	0	0	0	0	0	0	0	0	0	0
NM_001002917	OR8D1	926	0	0	0	0	0	0	0	0	0	0	0	0
NM_001002918	OR8D2	935	0	0	0	0	0	0	0	0	0	0	0	0
NM_001002919	FAM150B	1392	0	0	0	0	0	0	0	0	0	0	0	0
NM_001002920	POTEA	1825	0	0	0	0	0	0	0	0	0	0	0	0
NM_001002923	IGFL4	569	0	0	0	0	0	0	0	0	0	0	0	0
NM_001002925	OR5AP2	950	0	0	0	0	0	0	0	0	0	0	0	0
NM_001002926	TWISTNB	3888	2	0.268874	1.04538	15	0.832537	3.2369	100	9.23115	35.8907	0	0	0
NM_001003	RPLP1	508	1054	1084.48	550.916	4261	1810.03	919.496	1044	737.596	374.699	1630	1780.53	904.507
NM_001003395	TPD52L1	1384	318	120.098	166.216	1735	270.522	374.402	605	156.892	217.139	379	151.959	210.312
NM_001003396	TPD52L1	1303	321	128.767	167.784	1806	299.097	389.723	626	172.43	224.676	393	167.368	218.081
NM_001003397	TPD52L1	1265	311	128.503	162.557	1758	299.893	379.365	618	175.34	221.805	389	170.641	215.861
NM_001003398	BICD1	3276	0	0	0	13	0.856324	2.80532	0	0	0	0	0	0
NM_001003406	CACNA1I	9861	0	0	0	0	0	0	0	0	0	0	0	0
NM_001003407	ABLIM1	7587	184	12.6763	96.1751	27	0.767949	5.82643	449	21.2402	161.149	84	6.14375	46.6126
NM_001003408	ABLIM1	7670	184	12.5391	96.1751	27	0.759638	5.82643	449	21.0103	161.149	84	6.07727	46.6126
NM_001003443	OR56A3	947	0	0	0	0	0	0	0	0	0	0	0	0
NM_001003652	SMAD2	10520	86	4.27295	44.9514	378	7.7538	81.57	292	9.96206	104.801	235	12.3959	130.404
NM_001003665	C1orf95	7701	0	0	0	0	0	0	0	0	0	0	0	0
NM_001003674	C18orf1	8942	32	1.87051	16.7261	15	0.361989	3.2369	12	0.481647	4.30688	2	0.124114	1.10982
NM_001003675	C18orf1	8889	32	1.88166	16.7261	15	0.364147	3.2369	12	0.484518	4.30688	2	0.124854	1.10982
NM_001003676	C11orf49	1976	328	86.7624	171.443	372	40.6251	80.2752	213	38.6879	76.4472	102	28.6443	56.6011
NM_001003677	C11orf49	1720	324	98.4604	169.352	368	46.1698	79.412	197	41.1074	70.7047	102	32.9076	56.6011
NM_001003678	C11orf49	1206	137	59.377	71.6086	166	29.7029	35.8217	73	21.7249	26.2002	7	3.22089	3.88439
NM_001003679	LEPR	5115	22	2.24813	11.4992	24	1.01252	5.17904	0	0	0	1	0.108487	0.554912
NM_001003680	LEPR	3049	22	3.77147	11.4992	5	0.353876	1.07897	0	0	0	1	0.181998	0.554912
NM_001003681	HMGXB4	4125	0	0	0	48	2.51105	10.3581	0	0	0	1	0.134524	0.554912
NM_001003682	TMEM200B	2476	0	0	0	3	0.261462	0.647381	2	0.289909	0.717814	0	0	0
NM_001003683	PDE1A	1990	0	0	0	0	0	0	0	0	0	0	0	0
NM_001003684	UQCR10	973	92	49.4219	48.0876	697	154.582	150.408	362	133.53	129.924	208	118.625	115.422
NM_001003688	SMAD1	2870	9	1.6391	4.70422	0	0	0	0	0	0	0	0	0
NM_001003690	MAD2L1BP	1543	9	3.04875	4.70422	257	35.9423	55.4589	166	38.6122	59.5786	37	13.3064	20.5318
NM_001003692	ZMAT5	912	9	5.15813	4.70422	235	55.6047	50.7115	79	31.0895	28.3537	86	52.3273	47.7225
NM_001003693	LY6G6F	892	0	0	0	0	0	0	0	0	0	0	0	0
NM_001003694	BRPF1	4714	6	0.665283	3.13614	120	5.49326	25.8952	182	13.8568	65.3211	35	4.12005	19.4219
NM_001003696	ATP5J	830	269	169.402	140.604	581	151.055	125.376	394	170.373	141.409	41	27.4113	22.7514
NM_001003697	ATP5J	658	269	213.684	140.604	558	182.998	120.413	389	212.181	139.615	39	32.8899	21.6416
NM_001003698	RREB1	8556	60	3.66543	31.3614	21	0.529648	4.53166	15	0.62922	5.38361	67	4.34539	37.1791
NM_001003699	RREB1	8720	60	3.5965	31.3614	21	0.519686	4.53166	15	0.617386	5.38361	67	4.26366	37.1791
NM_001003700	RREB1	7923	60	3.95828	31.3614	21	0.571963	4.53166	15	0.679491	5.38361	67	4.69256	37.1791
NM_001003701	ATP5J	1206	269	116.587	140.604	594	106.286	128.181	449	133.623	161.149	41	18.8652	22.7514
NM_001003702	ARHGEF35	2472	0	0	0	6	0.523771	1.29476	16	2.32302	5.74251	0	0	0
NM_001003703	ATP5J	1292	269	108.826	140.604	598	99.8797	129.045	451	125.284	161.867	42	18.039	23.3063
NM_001003704	MTFP1	1042	97	48.6574	50.701	20	4.14191	4.31587	159	54.766	57.0662	10	5.32546	5.54912
NM_001003712	OSBPL8	7172	0	0	0	4	0.120353	0.863174	0	0	0	0	0	0
NM_001003713	ATP5J2	489	72	76.9606	37.6337	229	101.057	49.4167	47	34.4962	16.8686	46	52.2004	25.526
NM_001003714	ATP5J2	391	49	65.5034	25.6118	153	84.441	33.0164	30	27.5376	10.7672	29	41.1572	16.0925
NM_001003715	RECQL5	1736	0	0	0	1	0.124305	0.215794	57	11.7844	20.4577	0	0	0
NM_001003716	RECQL5	3702	0	0	0	1	0.0582911	0.215794	53	5.13832	19.0221	0	0	0
NM_001003722	GLE1	3326	0	0	0	0	0	0	3	0.323729	1.07672	0	0	0
NM_001003745	OR10A3	944	0	0	0	0	0	0	0	0	0	0	0	0
NM_001003750	OR8I2	932	0	0	0	0	0	0	0	0	0	0	0	0
NM_001003760	KLHL31	5740	0	0	0	0	0	0	0	0	0	0	0	0
NM_001003785	ATP5H	545	228	218.667	119.174	559	221.337	120.629	370	243.662	132.796	235	239.274	130.404
NM_001003786	STRADA	2215	3	0.707933	1.56807	106	10.3269	22.8741	21	3.40273	7.53705	12	3.0063	6.65895
NM_001003787	STRADA	2324	3	0.67473	1.56807	106	9.84256	22.8741	21	3.24314	7.53705	12	2.8653	6.65895
NM_001003788	STRADA	2296	3	0.682958	1.56807	106	9.96259	22.8741	21	3.28269	7.53705	12	2.90024	6.65895
NM_001003789	RABL2B	2181	0	0	0	11	1.08837	2.37373	28	4.6077	10.0494	1	0.25443	0.554912
NM_001003790	ERLIN2	1744	5	1.49854	2.61345	2	0.24747	0.431587	77	15.8462	27.6358	15	4.77276	8.32369
NM_001003791	ERLIN2	1517	5	1.72278	2.61345	2	0.2845	0.431587	78	18.454	27.9947	14	5.12114	7.76877
NM_001003792	RBMS3	8149	1	0.0641417	0.522691	11	0.291291	2.37373	8	0.352345	2.87126	0	0	0
NM_001003793	RBMS3	8202	1	0.0637272	0.522691	11	0.289409	2.37373	8	0.350068	2.87126	0	0	0
NM_001003794	MGLL	4181	148	18.5023	77.3582	167	8.61935	36.0375	22	1.88853	7.89595	3	0.398167	1.66474
NM_001003795	GTF2IRD2B	3569	0	0	0	0	0	0	0	0	0	2	0.310962	1.10982
NM_001003796	NHP2L1	1497	961	335.542	502.306	2586	372.774	558.042	593	142.172	212.832	558	206.841	309.641
NM_001003799	TARP	1023	0	0	0	0	0	0	0	0	0	0	0	0
NM_001003800	BICD2	6409	3	0.244667	1.56807	87	2.92932	18.774	65	3.64003	23.329	63	5.45475	34.9595
NM_001003801	SMARCD3	1670	59	18.4663	30.8388	231	29.8493	49.8483	199	42.768	71.4225	5	1.66141	2.77456
NM_001003802	SMARCD3	1658	59	18.6	30.8388	231	30.0653	49.8483	199	43.0775	71.4225	5	1.67344	2.77456
NM_001003803	ATP5S	1840	0	0	0	40	4.69116	8.63174	0	0	0	22	6.63482	12.2081
NM_001003805	ATP5S	1669	0	0	0	26	3.36167	5.61063	0	0	0	22	7.3146	12.2081
NM_001003806	TARP	1023	0	0	0	0	0	0	0	0	0	0	0	0
NM_001003809	DLGAP1	2378	0	0	0	0	0	0	0	0	0	0	0	0
NM_001003810	HNRNPD	2046	225	57.4807	117.605	260	27.4224	56.1063	377	66.1329	135.308	85	23.0535	47.1676
NM_001003811	TEX11	3109	0	0	0	0	0	0	2	0.230883	0.717814	46	8.21035	25.526
NM_001003818	TRIM6	3422	0	0	0	12	0.756728	2.58952	0	0	0	0	0	0
NM_001003819	TRIM6-TRIM34	3464	39	5.8848	20.3849	81	5.04598	17.4793	78	8.08162	27.9947	221	35.4029	122.636
NM_001003827	TRIM34	2302	39	8.85532	20.3849	81	7.59308	17.4793	78	12.1611	27.9947	221	53.2735	122.636
NM_001003828	PARVB	1773	0	0	0	2	0.243422	0.431587	0	0	0	0	0	0
NM_001003841	SLC6A19	5160	0	0	0	0	0	0	0	0	0	0	0	0
NM_001003845	SP5	1945	0	0	0	0	0	0	0	0	0	0	0	0
NM_001003891	MED15	3357	109	16.9715	56.9733	427	27.4483	92.1438	262	28.0112	94.0336	128	21.1584	71.0288
NM_001003892	DUPD1	660	0	0	0	0	0	0	0	0	0	0	0	0
NM_001003894_dup1	CDY1B_dup1	2221	0	0	0	0	0	0	0	0	0	0	0	0
NM_001003894_dup2	CDY1B_dup2	2221	0	0	0	0	0	0	0	0	0	0	0	0
NM_001003895_dup1	CDY1B_dup1	2363	0	0	0	0	0	0	0	0	0	0	0	0
NM_001003895_dup2	CDY1B_dup2	2363	0	0	0	0	0	0	0	0	0	0	0	0
NM_001003897	MANBAL	1195	211	92.291	110.288	1116	201.528	240.826	182	54.662	65.3211	173	80.3346	95.9999
NM_001003927	EVI2A	3007	0	0	0	0	0	0	0	0	0	0	0	0
NM_001003931	PARP3	2344	121	26.9819	63.2456	49	4.51104	10.5739	125	19.1397	44.8634	9	2.13064	4.99421
NM_001003936	TXNDC8	486	0	0	0	0	0	0	0	0	0	0	0	0
NM_001003937	TSPYL6	3094	0	0	0	0	0	0	0	0	0	0	0	0
NM_001003938	HBM	507	0	0	0	0	0	0	0	0	0	0	0	0
NM_001003940	BMF	4681	0	0	0	3	0.1383	0.647381	121	9.27745	43.4277	0	0	0
NM_001003941	OGDH	1803	109	31.5992	56.9733	45	5.38586	9.71071	2	0.398122	0.717814	18	5.53989	9.98842
NM_001003942	BMF	4385	0	0	0	3	0.147635	0.647381	121	9.90371	43.4277	0	0	0
NM_001003943	BMF	4288	0	0	0	3	0.150975	0.647381	121	10.1277	43.4277	0	0	0
NM_001003954	ANXA13	1581	0	0	0	0	0	0	0	0	0	0	0	0
NM_001003962	CAPNS1	1464	1040	371.31	543.598	4161	613.331	897.917	1695	415.538	608.347	2103	797.118	1166.98
NM_001004	RPLP2	488	615	658.719	321.455	2727	1205.88	588.469	584	429.512	209.602	777	883.539	431.167
NM_001004019	FBLN2	4306	0	0	0	29	1.45332	6.25801	0	0	0	11	1.41757	6.10404
NM_001004023	DYRK3	2257	0	0	0	116	11.0909	25.0321	0	0	0	1	0.245863	0.554912
NM_001004051	GPRASP2	3803	115	15.8058	60.1094	182	10.3272	39.2744	70	6.60623	25.1235	5	0.729572	2.77456
NM_001004052	OR52B2	971	0	0	0	0	0	0	0	0	0	0	0	0
NM_001004055	LRRC29	1297	0	0	0	88	14.6414	18.9898	1	0.276721	0.358907	0	0	0
NM_001004056	GRK4	2203	0	0	0	5	0.489772	1.07897	0	0	0	0	0	0
NM_001004057	GRK4	2161	0	0	0	5	0.499291	1.07897	0	0	0	0	0	0
NM_001004058	OR8K5	923	0	0	0	0	0	0	0	0	0	0	0	0
NM_001004059	OR4S2	935	0	0	0	0	0	0	0	0	0	0	0	0
NM_001004060	NOMO2	3890	6	0.806207	3.13614	89	4.93718	19.2056	23	2.12207	8.25486	3	0.427953	1.66474
NM_001004063	OR4K1	1075	0	0	0	0	0	0	0	0	0	0	0	0
NM_001004064	OR8J3	947	0	0	0	0	0	0	0	0	0	0	0	0
NM_001004065	AKAP2	6959	2	0.15022	1.04538	70	2.17065	15.1055	0	0	0	2	0.159481	1.10982
NM_001004067	NOMO3	4285	0	0	0	0	0	0	0	0	0	0	0	0
NM_001004105	GRK6	1930	0	0	0	24	2.68344	5.17904	0	0	0	0	0	0
NM_001004106	GRK6	2934	4	0.712598	2.09076	38	2.79487	8.20015	0	0	0	1	0.189132	0.554912
NM_001004124	OR4P4	938	0	0	0	0	0	0	0	0	0	0	0	0
NM_001004125	TUSC1	2469	7	1.48191	3.65884	81	7.0795	17.4793	74	10.757	26.5591	40	8.99008	22.1965
NM_001004127	ALG11	2561	0	0	0	14	1.17966	3.02111	1	0.140143	0.358907	0	0	0
NM_001004128	QSOX1	2570	136	27.6599	71.0859	890	74.7301	192.056	13	1.81548	4.66579	10	2.15919	5.54912
NM_001004134	OR10AD1	953	0	0	0	0	0	0	0	0	0	0	0	0
NM_001004135	OR2A12	932	0	0	0	0	0	0	0	0	0	0	0	0
NM_001004136	OR2T2	974	0	0	0	0	0	0	0	0	0	0	0	0
NM_001004137	OR52M1	953	0	0	0	0	0	0	0	0	0	0	0	0
NM_001004195	OR4F4	917	0	0	0	0	0	0	0	0	0	0	0	0
NM_001004196	CD200	2283	0	0	0	41	3.8754	8.84754	0	0	0	0	0	0
NM_001004297	OR13A1	2074	0	0	0	0	0	0	0	0	0	0	0	0
NM_001004298	C10orf90	3071	0	0	0	0	0	0	0	0	0	0	0	0
NM_001004301	ZNF813	4184	0	0	0	0	0	0	0	0	0	0	0	0
NM_001004303	C1orf168	3440	0	0	0	0	0	0	0	0	0	0	0	0
NM_001004304	ZNF740	4249	48	5.90472	25.0892	109	5.53577	23.5215	44	3.71662	15.7919	4	0.522393	2.21965
NM_001004306	CCDC144NL	2802	0	0	0	0	0	0	0	0	0	0	0	0
NM_001004308	ZCCHC16	2955	0	0	0	0	0	0	0	0	0	0	0	0
NM_001004309	ZNF774	1834	0	0	0	0	0	0	0	0	0	0	0	0
NM_001004310	FCRL6	1933	0	0	0	0	0	0	0	0	0	0	0	0
NM_001004311	FIGLA	717	0	0	0	0	0	0	0	0	0	0	0	0
NM_001004312	RTP2	1344	0	0	0	0	0	0	0	0	0	0	0	0
NM_001004313	TMEM220	3086	29	4.91187	15.158	1	0.0699266	0.215794	8	0.930414	2.87126	1	0.179816	0.554912
NM_001004316	LEKR1	2559	0	0	0	16	1.34924	3.4527	0	0	0	1	0.216847	0.554912
NM_001004317	LIN28B	5500	0	0	0	0	0	0	0	0	0	0	0	0
NM_001004318	PAPL	2948	0	0	0	0	0	0	0	0	0	0	0	0
NM_001004319	VHLL	1013	0	0	0	0	0	0	0	0	0	0	0	0
NM_001004320	AGMO	2462	0	0	0	1	0.0876497	0.215794	0	0	0	0	0	0
NM_001004323	C7orf61	1001	0	0	0	0	0	0	0	0	0	0	0	0
NM_001004325	KRTAP5-2	1117	0	0	0	0	0	0	0	0	0	0	0	0
NM_001004326	SLC22A20	1421	0	0	0	0	0	0	0	0	0	0	0	0
NM_001004328	ZNF705A	3433	0	0	0	0	0	0	0	0	0	0	0	0
NM_001004329	DBX2	2718	0	0	0	0	0	0	0	0	0	0	0	0
NM_001004330	PLEKHG7	3255	0	0	0	0	0	0	0	0	0	0	0	0
NM_001004333	RNASEK	808	321	207.653	167.784	2060	550.167	444.535	845	375.342	303.276	217	149.03	120.416
NM_001004334	GPR179	7969	0	0	0	0	0	0	0	0	0	0	0	0
NM_001004339	ZYG11A	4257	0	0	0	0	0	0	0	0	0	0	0	0
NM_001004340	FCGR1B	843	0	0	0	0	0	0	0	0	0	0	0	0
NM_001004341	ETV3L	1972	0	0	0	0	0	0	0	0	0	0	0	0
NM_001004342	TRIM67	8512	0	0	0	0	0	0	0	0	0	0	0	0
NM_001004343	MAP1LC3C	1188	0	0	0	0	0	0	0	0	0	0	0	0
NM_001004351	SPDYE3	3174	0	0	0	4	0.271952	0.863174	0	0	0	0	0	0
NM_001004353	C9orf173	1167	0	0	0	0	0	0	0	0	0	0	0	0
NM_001004354	NRARP	2620	1	0.1995	0.522691	10	0.823639	2.15794	23	3.15071	8.25486	0	0	0
NM_001004356	FGFRL1	3208	0	0	0	52	3.4979	11.2213	59	6.60085	21.1755	3	0.518933	1.66474
NM_001004358	FGFRL1	3091	0	0	0	52	3.6303	11.2213	59	6.8507	21.1755	3	0.538576	1.66474
NM_001004360	DPP10	4876	0	0	0	0	0	0	0	0	0	0	0	0
NM_001004416	UMODL1	4855	0	0	0	0	0	0	0	0	0	0	0	0
NM_001004419	CLEC2D	5355	0	0	0	6	0.241785	1.29476	3	0.201068	1.07672	22	2.27975	12.2081
NM_001004426	PLA2G6	3045	0	0	0	3	0.212604	0.647381	2	0.235735	0.717814	62	11.2987	34.4046
NM_001004431	METRNL	1328	54	21.254	28.2253	76	12.3496	16.4003	79	21.3506	28.3537	90	37.607	49.9421
NM_001004432	LINGO4	2604	0	0	0	1	0.08287	0.215794	17	2.34309	6.10142	1	0.2131	0.554912
NM_001004434	SLC30A2	2465	0	0	0	0	0	0	0	0	0	0	0	0
NM_001004439	ITGA11	4979	0	0	0	116	5.02753	25.0321	0	0	0	1	0.111451	0.554912
NM_001004440	FAM19A3	1128	0	0	0	0	0	0	0	0	0	0	0	0
NM_001004441	ANKRD34B	3930	0	0	0	0	0	0	0	0	0	0	0	0
NM_001004450	OR1B1	956	0	0	0	0	0	0	0	0	0	0	0	0
NM_001004451	OR1J1	968	0	0	0	0	0	0	0	0	0	0	0	0
NM_001004452	OR1J4	941	0	0	0	0	0	0	0	0	0	0	0	0
NM_001004453	OR1L6	935	0	0	0	0	0	0	0	0	0	0	0	0
NM_001004454	OR1L8	929	0	0	0	0	0	0	0	0	0	0	0	0
NM_001004456	OR1M1	941	0	0	0	0	0	0	0	0	0	0	0	0
NM_001004457	OR1N2	992	0	0	0	0	0	0	0	0	0	0	0	0
NM_001004458	OR1S1	977	0	0	0	0	0	0	0	0	0	0	0	0
NM_001004459	OR1S2	977	0	0	0	0	0	0	0	0	0	0	0	0
NM_001004460	OR10A2	911	0	0	0	0	0	0	0	0	0	0	0	0
NM_001004461	OR10A6	944	0	0	0	0	0	0	0	0	0	0	0	0
NM_001004462	OR10G4	935	0	0	0	0	0	0	0	0	0	0	0	0
NM_001004463	OR10G7	935	0	0	0	0	0	0	0	0	0	0	0	0
NM_001004464	OR10G8	935	0	0	0	0	0	0	0	0	0	0	0	0
NM_001004465	OR10H4	950	0	0	0	0	0	0	0	0	0	0	0	0
NM_001004466	OR10H5	947	0	0	0	0	0	0	0	0	0	0	0	0
NM_001004467	OR10J3	989	0	0	0	0	0	0	0	0	0	0	0	0
NM_001004469	OR10J5	929	0	0	0	0	0	0	0	0	0	0	0	0
NM_001004470	ST8SIA6	1390	0	0	0	0	0	0	0	0	0	0	0	0
NM_001004471	OR10Q1	1036	0	0	0	0	0	0	0	0	0	0	0	0
NM_001004472	OR10R2	1007	0	0	0	0	0	0	0	0	0	0	0	0
NM_001004473	OR10K1	941	0	0	0	0	0	0	0	0	0	0	0	0
NM_001004474	OR10S1	995	0	0	0	0	0	0	0	0	0	0	0	0
NM_001004475	OR10T2	944	0	0	0	0	0	0	0	0	0	0	0	0
NM_001004476	OR10K2	938	0	0	0	0	0	0	0	0	0	0	0	0
NM_001004477	OR10X1	980	0	0	0	0	0	0	0	0	0	0	0	0
NM_001004478	OR10Z1	941	0	0	0	0	0	0	0	0	0	0	0	0
NM_001004479	OR11H4	974	0	0	0	0	0	0	0	0	0	0	0	0
NM_001004480	OR11H6	992	0	0	0	0	0	0	0	0	0	0	0	0
NM_001004481	OR13C2	956	0	0	0	0	0	0	0	0	0	0	0	0
NM_001004482	OR13C5	956	0	0	0	0	0	0	0	0	0	0	0	0
NM_001004483	OR13C8	962	0	0	0	0	0	0	0	0	0	0	0	0
NM_001004484	OR13D1	1040	0	0	0	0	0	0	0	0	0	0	0	0
NM_001004485	OR13F1	959	0	0	0	0	0	0	0	0	0	0	0	0
NM_001004486	OR13H1	926	0	0	0	0	0	0	0	0	0	0	0	0
NM_001004487	OR13J1	938	0	0	0	0	0	0	0	0	0	0	0	0
NM_001004488	OR2A25	932	0	0	0	0	0	0	0	0	0	0	0	0
NM_001004489	OR2AG1	997	0	0	0	0	0	0	0	0	0	0	0	0
NM_001004490	OR2AG2	950	0	0	0	0	0	0	0	0	0	0	0	0
NM_001004491	OR2AK2	1007	0	0	0	0	0	0	0	0	0	0	0	0
NM_001004492	OR2B11	953	0	0	0	0	0	0	0	0	0	0	0	0
NM_001004684	OR2D3	992	0	0	0	0	0	0	0	0	0	0	0	0
NM_001004685	OR2F2	953	0	0	0	0	0	0	0	0	0	0	0	0
NM_001004686	OR2L2	1133	0	0	0	0	0	0	0	0	0	0	0	0
NM_001004687	OR2L3	938	0	0	0	0	0	0	0	0	0	0	0	0
NM_001004688	OR2M2	1043	0	0	0	0	0	0	0	0	0	0	0	0
NM_001004689	OR2M3	938	0	0	0	0	0	0	0	0	0	0	0	0
NM_001004690	OR2M5	938	0	0	0	0	0	0	0	0	0	0	0	0
NM_001004691	OR2M7	938	0	0	0	0	0	0	0	0	0	0	0	0
NM_001004692	OR2T12	962	0	0	0	0	0	0	0	0	0	0	0	0
NM_001004693	OR2T10	938	0	0	0	0	0	0	0	0	0	0	0	0
NM_001004694	OR2T29	929	0	0	0	0	0	0	0	0	0	0	0	0
NM_001004695	OR2T33	962	0	0	0	0	0	0	0	0	0	0	0	0
NM_001004696	OR2T4	1046	0	0	0	0	0	0	0	0	0	0	0	0
NM_001004697	OR2T5	947	0	0	0	0	0	0	0	0	0	0	0	0
NM_001004698	OR2W5	1341	0	0	0	0	0	0	0	0	0	0	0	0
NM_001004699	OR2Z1	944	0	0	0	0	0	0	0	0	0	0	0	0
NM_001004700	OR4C11	932	0	0	0	0	0	0	0	0	0	0	0	0
NM_001004701	OR4C16	932	0	0	0	0	0	0	0	0	0	0	0	0
NM_001004702	OR4C3	989	0	0	0	0	0	0	0	0	0	0	0	0
NM_001004703	OR4C46	929	0	0	0	0	0	0	0	0	0	0	0	0
NM_001004704	OR4C6	929	0	0	0	0	0	0	0	0	0	0	0	0
NM_001004705	OR4D10	935	0	0	0	0	0	0	0	0	0	0	0	0
NM_001004706	OR4D11	935	0	0	0	0	0	0	0	0	0	0	0	0
NM_001004707	OR4D2	923	0	0	0	0	0	0	0	0	0	0	0	0
NM_001004708	OR4D6	944	0	0	0	0	0	0	0	0	0	0	0	0
NM_001004711	OR4D9	944	0	0	0	0	0	0	0	0	0	0	0	0
NM_001004712	OR4K14	932	0	0	0	0	0	0	0	0	0	0	0	0
NM_001004713	OR1I1	1067	0	0	0	0	0	0	0	0	0	0	0	0
NM_001004714	OR4K13	914	0	0	0	0	0	0	0	0	0	0	0	0
NM_001004715	OR4K17	1031	0	0	0	0	0	0	0	0	0	0	0	0
NM_001004717	OR4L1	938	0	0	0	0	0	0	0	0	0	0	0	0
NM_001004719	OR4M2	1083	0	0	0	0	0	0	0	0	0	0	0	0
NM_001004720	NCK2	2403	83	18.0538	43.3833	29	2.60425	6.25801	67	10.007	24.0468	17	3.92572	9.43351
NM_001004722	NCK2	1791	83	24.223	43.3833	29	3.49414	6.25801	69	13.8272	24.7646	17	5.26718	9.43351
NM_001004723	OR4N2	923	0	0	0	0	0	0	0	0	0	0	0	0
NM_001004724	OR4N5	926	0	0	0	0	0	0	0	0	0	0	0	0
NM_001004725	OR4S1	929	0	0	0	0	0	0	0	0	0	0	0	0
NM_001004726	OR4X1	917	0	0	0	0	0	0	0	0	0	0	0	0
NM_001004727	OR4X2	911	0	0	0	0	0	0	0	0	0	0	0	0
NM_001004728	OR5A1	947	0	0	0	0	0	0	0	0	0	0	0	0
NM_001004729	OR5AN1	935	0	0	0	0	0	0	0	0	0	0	0	0
NM_001004730	OR5AR1	932	0	0	0	0	0	0	0	0	0	0	0	0
NM_001004731	OR5AU1	1088	0	0	0	0	0	0	0	0	0	0	0	0
NM_001004733	OR5B12	1053	0	0	0	0	0	0	0	0	0	0	0	0
NM_001004734	OR14I1	935	0	0	0	0	0	0	0	0	0	0	0	0
NM_001004735	OR5D14	944	0	0	0	0	0	0	0	0	0	0	0	0
NM_001004736	OR5K1	951	0	0	0	0	0	0	0	0	0	0	0	0
NM_001004737	OR5K2	950	0	0	0	0	0	0	0	0	0	0	0	0
NM_001004738	OR5L1	935	0	0	0	0	0	0	0	0	0	0	0	0
NM_001004739	OR5L2	935	0	0	0	0	0	0	0	0	0	0	0	0
NM_001004740	OR5M1	947	0	0	0	0	0	0	0	0	0	0	0	0
NM_001004741	OR5M10	947	0	0	0	0	0	0	0	0	0	0	0	0
NM_001004742	OR5M3	923	0	0	0	0	0	0	0	0	0	0	0	0
NM_001004743	OR5M9	932	0	0	0	0	0	0	0	0	0	0	0	0
NM_001004744	OR5R1	974	0	0	0	0	0	0	0	0	0	0	0	0
NM_001004745	OR5T1	980	0	0	0	0	0	0	0	0	0	0	0	0
NM_001004746	OR5T2	1079	0	0	0	0	0	0	0	0	0	0	0	0
NM_001004747	OR5T3	1022	0	0	0	0	0	0	0	0	0	0	0	0
NM_001004748	OR51A2	941	0	0	0	0	0	0	0	0	0	0	0	0
NM_001004749	OR51A7	938	0	0	0	0	0	0	0	0	0	0	0	0
NM_001004750	OR51B6	938	0	0	0	0	0	0	0	0	0	0	0	0
NM_001004751	OR51D1	1123	0	0	0	0	0	0	0	0	0	0	0	0
NM_001004752	OR51F1	938	0	0	0	0	0	0	0	0	0	0	0	0
NM_001004753	OR51F2	1028	0	0	0	0	0	0	0	0	0	0	0	0
NM_001004754	OR51I2	1069	0	0	0	0	0	0	0	0	0	0	0	0
NM_001004755	OR51L1	947	0	0	0	0	0	0	0	0	0	0	0	0
NM_001004756	OR51M1	1057	0	0	0	0	0	0	0	0	0	0	0	0
NM_001004757	OR51Q1	1095	0	0	0	0	0	0	0	0	0	0	0	0
NM_001004758	OR51S1	971	0	0	0	0	0	0	0	0	0	0	0	0
NM_001004759	OR51T1	1064	0	0	0	0	0	0	0	0	0	0	0	0
NM_001004760	OR51V1	965	0	0	0	0	0	0	0	0	0	0	0	0
NM_001005	RPS3	834	1463	916.902	764.697	3944	1020.49	851.09	1927	829.273	691.614	1604	1067.24	890.08
NM_001005158	SFMBT1	4655	0	0	0	0	0	0	8	0.616811	2.87126	0	0	0
NM_001005159	SFMBT1	4771	0	0	0	0	0	0	8	0.601814	2.87126	0	0	0
NM_001005160	OR52A5	950	0	0	0	0	0	0	0	0	0	0	0	0
NM_001005161	OR52B4	1123	0	0	0	0	0	0	0	0	0	0	0	0
NM_001005162	OR52B6	1007	0	0	0	0	0	0	0	0	0	0	0	0
NM_001005163	OR52D1	1063	0	0	0	0	0	0	0	0	0	0	0	0
NM_001005164	OR52E2	977	0	0	0	0	0	0	0	0	0	0	0	0
NM_001005165	OR52E4	938	0	0	0	0	0	0	0	0	0	0	0	0
NM_001005167	OR52E6	941	0	0	0	0	0	0	0	0	0	0	0	0
NM_001005168	OR52E8	953	0	0	0	0	0	0	0	0	0	0	0	0
NM_001005169	OR52I1	974	0	0	0	0	0	0	0	0	0	0	0	0
NM_001005170	OR52I2	1114	0	0	0	0	0	0	0	0	0	0	0	0
NM_001005171	OR52K1	1029	0	0	0	0	0	0	0	0	0	0	0	0
NM_001005172	OR52K2	1066	0	0	0	0	0	0	0	0	0	0	0	0
NM_001005173	OR52L1	1093	0	0	0	0	0	0	0	0	0	0	0	0
NM_001005174	OR52N2	965	0	0	0	0	0	0	0	0	0	25	14.376	13.8728
NM_001005175	OR52N4	1036	0	0	0	0	0	0	0	0	0	0	0	0
NM_001005176	SP140	833	0	0	0	0	0	0	0	0	0	0	0	0
NM_001005177	OR52R1	947	0	0	0	0	0	0	0	0	0	0	0	0
NM_001005178	OR52W1	962	0	0	0	0	0	0	0	0	0	0	0	0
NM_001005179	OR56A4	1097	0	0	0	0	0	0	0	0	0	0	0	0
NM_001005180	OR56B1	1090	0	0	0	0	0	0	0	0	0	0	0	0
NM_001005181	OR56B4	959	0	0	0	0	0	0	0	0	0	0	0	0
NM_001005182	OR6C1	938	0	0	0	0	0	0	0	0	0	0	0	0
NM_001005183	OR6C76	938	0	0	0	0	0	0	0	0	0	0	0	0
NM_001005184	OR6K6	1031	0	0	0	0	0	0	0	0	0	0	0	0
NM_001005185	OR6N1	938	0	0	0	0	0	0	0	0	0	0	0	0
NM_001005186	OR6Q1	953	0	0	0	0	0	0	0	0	0	0	0	0
NM_001005187	OR6T1	971	0	0	0	0	0	0	0	0	0	0	0	0
NM_001005188	OR6X1	938	0	0	0	0	0	0	0	0	0	0	0	0
NM_001005189	OR6Y1	977	0	0	0	0	0	0	0	0	0	0	0	0
NM_001005190	OR7A10	929	0	0	0	0	0	0	0	0	0	0	0	0
NM_001005191	OR7D4	1021	0	0	0	0	0	0	0	0	0	0	0	0
NM_001005192	OR7G1	935	0	0	0	0	0	0	0	0	0	0	0	0
NM_001005193	OR7G2	1037	0	0	0	0	0	0	0	0	0	0	0	0
NM_001005194	OR8A1	980	0	0	0	0	0	0	0	0	0	0	0	0
NM_001005195	OR8B12	932	0	0	0	0	0	0	0	0	0	0	0	0
NM_001005196	OR8B4	929	0	0	0	0	0	0	0	0	0	0	0	0
NM_001005197	OR8D4	944	0	0	0	0	0	0	0	0	0	0	0	0
NM_001005198	OR8G5	1040	0	0	0	0	0	0	0	0	0	0	0	0
NM_001005199	OR8H1	935	0	0	0	0	0	0	0	0	0	0	0	0
NM_001005200	OR8H2	938	0	0	0	0	0	0	0	0	0	0	0	0
NM_001005201	OR8H3	938	0	0	0	0	0	0	0	0	0	0	0	0
NM_001005202	OR8K3	938	0	0	0	0	0	0	0	0	0	0	0	0
NM_001005203	OR8S1	1078	0	0	0	0	0	0	0	0	0	0	0	0
NM_001005204	OR8U1	929	0	0	0	0	0	0	0	0	0	0	0	0
NM_001005205	OR8J1	950	0	0	0	0	0	0	0	0	0	0	0	0
NM_001005207	TRIM37	3593	0	0	0	0	0	0	1	0.0998906	0.358907	0	0	0
NM_001005209	TMEM198	2213	0	0	0	9	0.877606	1.94214	1	0.162181	0.358907	0	0	0
NM_001005210	LRRC55	5405	0	0	0	0	0	0	0	0	0	0	0	0
NM_001005211	OR9I1	944	0	0	0	0	0	0	0	0	0	0	0	0
NM_001005212	OR9Q1	2435	0	0	0	0	0	0	0	0	0	0	0	0
NM_001005213	OR9G1	917	0	0	0	0	0	0	0	0	0	0	0	0
NM_001005214	LRRC52	1120	0	0	0	0	0	0	0	0	0	0	0	0
NM_001005216	OR2J3	935	0	0	0	0	0	0	0	0	0	0	0	0
NM_001005217	FRG2	2079	0	0	0	0	0	0	0	0	0	0	0	0
NM_001005218	OR5B21	929	0	0	0	0	0	0	0	0	0	0	0	0
NM_001005221	OR4F29	938	0	0	0	0	0	0	0	0	0	0	0	0
NM_001005221_dup1	OR4F29_dup1	938	0	0	0	0	0	0	0	0	0	0	0	0
NM_001005221_dup2	OR4F29_dup2	938	0	0	0	0	0	0	0	0	0	0	0	0
NM_001005222	OR52A4	997	0	0	0	0	0	0	0	0	0	0	0	0
NM_001005224	OR4F3	938	0	0	0	0	0	0	0	0	0	0	0	0
NM_001005224_dup1	OR4F3_dup1	938	0	0	0	0	0	0	0	0	0	0	0	0
NM_001005224_dup2	OR4F3_dup2	938	0	0	0	0	0	0	0	0	0	0	0	0
NM_001005226	OR2B3	1105	0	0	0	0	0	0	0	0	0	0	0	0
NM_001005234	OR1L3	974	0	0	0	0	0	0	0	0	0	0	0	0
NM_001005235	OR1L4	935	0	0	0	0	0	0	0	0	0	0	0	0
NM_001005236	OR1L1	932	0	0	0	0	0	0	0	0	0	0	0	0
NM_001005237	OR51G1	965	0	0	0	0	0	0	0	0	0	0	0	0
NM_001005238	OR51G2	944	0	0	0	0	0	0	0	0	0	0	0	0
NM_001005239	OR11H1	980	0	0	0	0	0	0	0	0	0	0	0	0
NM_001005240	OR4F17	917	0	0	0	0	0	0	0	0	0	0	0	0
NM_001005241	OR4N4	950	0	0	0	0	0	0	0	0	0	0	0	0
NM_001005242	PKP2	4294	0	0	0	3	0.150764	0.647381	0	0	0	0	0	0
NM_001005243	OR9K2	1007	0	0	0	0	0	0	0	0	0	0	0	0
NM_001005245	OR5M11	917	0	0	0	0	0	0	0	0	0	0	0	0
NM_001005270	OR4C12	1062	0	0	0	0	0	0	0	0	0	0	0	0
NM_001005271	CHD3	7314	97	6.93205	50.701	87	2.56686	18.774	1	0.0490712	0.358907	31	2.35197	17.2023
NM_001005272	OR4A5	1070	0	0	0	0	0	0	0	0	0	0	0	0
NM_001005273	CHD3	7285	97	6.95964	50.701	87	2.57708	18.774	1	0.0492666	0.358907	31	2.36133	17.2023
NM_001005274	OR4A16	986	0	0	0	0	0	0	0	0	0	0	0	0
NM_001005275	OR4A15	1034	0	0	0	0	0	0	0	0	0	0	0	0
NM_001005276	OR2AE1	971	0	0	0	0	0	0	0	0	0	0	0	0
NM_001005277	OR4F16	938	0	0	0	0	0	0	0	0	0	0	0	0
NM_001005277_dup1	OR4F16_dup1	938	0	0	0	0	0	0	0	0	0	0	0	0
NM_001005277_dup2	OR4F16_dup2	938	0	0	0	0	0	0	0	0	0	0	0	0
NM_001005278	OR6N2	953	0	0	0	0	0	0	0	0	0	0	0	0
NM_001005279	OR6K2	974	0	0	0	0	0	0	0	0	0	0	0	0
NM_001005280	OR10A7	950	0	0	0	0	0	0	0	0	0	0	0	0
NM_001005281	OR6B1	935	0	0	0	0	0	0	0	0	0	0	0	0
NM_001005282	OR5M8	935	0	0	0	0	0	0	0	0	0	0	0	0
NM_001005283	OR9Q2	1084	0	0	0	0	0	0	0	0	0	0	0	0
NM_001005284	OR9G4	983	0	0	0	0	0	0	0	0	0	0	0	0
NM_001005285	OR2AT4	962	0	0	0	0	0	0	0	0	0	0	0	0
NM_001005286	OR6F1	926	0	0	0	0	0	0	0	0	0	0	0	0
NM_001005287_dup1	OR2A1_dup1	932	0	0	0	0	0	0	0	0	0	0	0	0
NM_001005287_dup2	OR2A1_dup2	932	0	0	0	0	0	0	0	0	0	0	0	0
NM_001005288	OR51I1	1011	0	0	0	0	0	0	0	0	0	0	0	0
NM_001005289	OR52H1	962	0	0	0	0	0	0	0	0	0	0	0	0
NM_001005290	PSRC1	1631	13	4.16614	6.79498	0	0	0	0	0	0	10	3.40228	5.54912
NM_001005291	SREBF1	4981	114	11.9628	59.5868	40	1.73293	8.63174	49	3.53071	17.5864	52	5.7931	28.8554
NM_001005323	OR5AK2	929	0	0	0	0	0	0	0	0	0	0	0	0
NM_001005324	OR10V1	929	0	0	0	0	0	0	0	0	0	0	0	0
NM_001005325	OR6M1	941	0	0	0	0	0	0	0	0	0	0	0	0
NM_001005326	OR4F6	938	0	0	0	0	0	0	0	0	0	1	0.591591	0.554912
NM_001005327	OR6K3	947	0	0	0	0	0	0	0	0	0	0	0	0
NM_001005328	OR2A7	932	0	0	0	0	0	0	0	0	0	0	0	0
NM_001005329	OR51A4	941	0	0	0	0	0	0	0	0	0	0	0	0
NM_001005332	MAGED1	2636	325	64.444	169.875	5400	442.066	1165.29	1708	232.554	613.013	559	117.677	310.196
NM_001005333	MAGED1	2898	325	58.6178	169.875	5402	402.249	1165.72	1709	211.654	613.372	559	107.038	310.196
NM_001005335	HNRNPL	1868	1	0.279813	0.522691	6	0.693127	1.29476	64	12.2966	22.97	1	0.297062	0.554912
NM_001005336	DNM1	3230	1	0.161824	0.522691	1	0.0668091	0.215794	41	4.55579	14.7152	0	0	0
NM_001005337	PKP1	5370	1	0.0973353	0.522691	2	0.08037	0.431587	1	0.0668356	0.358907	292	30.174	162.034
NM_001005338	OR5H1	941	0	0	0	0	0	0	0	0	0	0	0	0
NM_001005339	RGS10	899	4	2.32565	2.09076	219	52.5682	47.2588	62	24.7522	22.2522	30	18.5177	16.6474
NM_001005340	GPNMB	2755	245	46.4825	128.059	1095	85.7691	236.294	688	89.629	246.928	24	4.83408	13.3179
NM_001005353	AK4	6992	172	12.858	89.9028	403	12.4378	86.9648	337	17.2986	120.952	19	1.50791	10.5433
NM_001005354	PRR13	1041	53	26.6115	27.7026	300	62.1883	64.7381	75	25.8579	26.918	87	46.376	48.2774
NM_001005356	POTEG	1915	0	0	0	0	0	0	0	0	0	0	0	0
NM_001005360	DNM2	3645	46	6.59637	24.0438	88	5.20983	18.9898	283	27.8658	101.571	24	3.65374	13.3179
NM_001005361	DNM2	3645	46	6.59637	24.0438	88	5.20983	18.9898	283	27.8658	101.571	24	3.65374	13.3179
NM_001005362	DNM2	3634	46	6.61634	24.0438	88	5.2256	18.9898	283	27.9501	101.571	24	3.6648	13.3179
NM_001005365	POTEA	1962	0	0	0	0	0	0	0	0	0	0	0	0
NM_001005366	KDM2B	5201	0	0	0	3	0.124472	0.647381	3	0.207022	1.07672	121	12.9099	67.1444
NM_001005367	TTYH1	1845	0	0	0	0	0	0	0	0	0	0	0	0
NM_001005368	ZNF32	1199	21	9.15472	10.9765	149	26.8167	32.1532	236	70.6439	84.7021	4	1.85125	2.21965
NM_001005369	MTIF2	2932	1	0.178271	0.522691	87	6.40315	18.774	4	0.489641	1.43563	2	0.378521	1.10982
NM_001005373	LRSAM1	3120	2	0.335058	1.04538	89	6.15565	19.2056	11	1.26538	3.94798	1	0.177857	0.554912
NM_001005374	LRSAM1	2826	2	0.369916	1.04538	89	6.79605	19.2056	11	1.39702	3.94798	1	0.19636	0.554912
NM_001005375_dup1	DAZ4_dup1	3916	0	0	0	0	0	0	0	0	0	0	0	0
NM_001005375_dup2	DAZ4_dup4	3916	0	0	0	0	0	0	0	0	0	0	0	0
NM_001005376	PLAUR	1427	179	65.5653	93.5617	362	54.7423	78.1173	189	47.5357	67.8334	330	128.326	183.121
NM_001005377	PLAUR	1412	251	92.9146	131.195	385	58.8389	83.0805	339	86.1682	121.669	675	265.273	374.566
NM_001005386	ACTR2	3927	27	3.59375	14.1127	57	3.13222	12.3002	3	0.274184	1.07672	11	1.55438	6.10404
NM_001005388	NFASC	10304	100	5.0727	52.2691	292	6.11527	63.0117	14	0.487645	5.0247	2	0.107708	1.10982
NM_001005389	NFASC	2494	6	1.25748	3.13614	3	0.259575	0.647381	0	0	0	0	0	0
NM_001005404	YPEL2	5227	0	0	0	1	0.0412844	0.215794	12	0.823969	4.30688	6	0.636976	3.32947
NM_001005405	KRTAP5-11	1020	0	0	0	0	0	0	0	0	0	0	0	0
NM_001005407	CACNA1H	8036	0	0	0	0	0	0	0	0	0	0	0	0
NM_001005408	NEURL4	5152	0	0	0	0	0	0	2	0.139327	0.717814	4	0.430833	2.21965
NM_001005409	SF3A1	4909	214	22.7859	111.856	20	0.879175	4.31587	141	10.3088	50.6059	160	18.0864	88.786
NM_001005413	ZWINT	1510	1	0.346153	0.522691	124	17.7208	26.7584	34	8.08135	12.2028	0	0	0
NM_001005415	2012-03-02	1375	0	0	0	158	24.7966	34.0954	0	0	0	6	2.42144	3.32947
NM_001005416	2012-03-02	1166	0	0	0	140	25.91	30.2111	0	0	0	6	2.85547	3.32947
NM_001005417	B4GALT2	1988	13	3.418	6.79498	122	13.2429	26.3268	46	8.30469	16.5097	25	6.97828	13.8728
NM_001005463	EBF3	4345	0	0	0	0	0	0	0	0	0	0	0	0
NM_001005464_dup1	HIST2H3A_dup1	506	0	0	0	0	0	0	0	0	0	0	0	0
NM_001005464_dup2	HIST2H3A_dup2	506	0	0	0	0	0	0	0	0	0	0	0	0
NM_001005465	OR10G3	941	0	0	0	0	0	0	0	0	0	0	0	0
NM_001005466	OR10G2	932	0	0	0	0	0	0	0	0	0	0	0	0
NM_001005467	OR8B3	941	0	0	0	0	0	0	0	0	0	0	0	0
NM_001005468	OR8B2	941	0	0	0	0	0	0	0	0	0	0	0	0
NM_001005469	OR5B3	944	0	0	0	0	0	0	0	0	0	0	0	0
NM_001005470	OR4B1	929	0	0	0	0	0	0	0	0	0	0	0	0
NM_001005471	OR2T6	926	0	0	0	0	0	0	0	0	0	0	0	0
NM_001005473	PLCXD3	7736	0	0	0	0	0	0	0	0	0	0	0	0
NM_001005474	NFKBIZ	3780	211	29.1767	110.288	78	4.45288	16.8319	297	28.1998	106.595	94	13.7994	52.1618
NM_001005476	PKP4	4440	1	0.117723	0.522691	180	8.74839	38.8428	180	14.5503	64.6033	24	2.99953	13.3179
NM_001005479	OR5H6	977	0	0	0	0	0	0	0	0	0	0	0	0
NM_001005480	OR2A2	956	0	0	0	0	0	0	0	0	0	0	0	0
NM_001005482	OR5H2	944	0	0	0	0	0	0	0	0	0	0	0	0
NM_001005483	OR4K5	971	0	0	0	0	0	0	0	0	0	0	0	0
NM_001005484	OR4F5	917	0	0	0	0	0	0	0	0	0	0	0	0
NM_001005486	OR4K15	1046	0	0	0	0	0	0	0	0	0	0	0	0
NM_001005487	OR13G1	923	0	0	0	0	0	0	0	0	0	0	0	0
NM_001005489	OR5B17	944	0	0	0	0	0	0	0	0	0	0	0	0
NM_001005490	OR6C74	938	0	0	0	0	0	0	0	0	0	0	0	0
NM_001005491	OR10AG1	905	0	0	0	0	0	0	0	0	0	0	0	0
NM_001005492	OR5J2	938	0	0	0	0	0	0	0	0	0	0	0	0
NM_001005493	OR6C6	944	0	0	0	0	0	0	0	0	0	0	0	0
NM_001005494	OR6C4	929	0	0	0	0	0	0	0	0	0	0	0	0
NM_001005495	OR2T3	956	0	0	0	0	0	0	0	0	0	0	0	0
NM_001005496	OR5D16	986	0	0	0	0	0	0	0	0	0	0	0	0
NM_001005497	OR6C75	938	0	0	0	0	0	0	0	0	0	0	0	0
NM_001005498	RHBDF2	3425	7	1.06827	3.65884	3	0.189016	0.647381	4	0.419161	1.43563	31	5.02257	17.2023
NM_001005499	OR6C70	938	0	0	0	0	0	0	0	0	0	0	0	0
NM_001005500	OR4M1	941	0	0	0	0	0	0	0	0	0	0	0	0
NM_001005501	OR4K2	944	0	0	0	0	0	0	0	0	0	0	0	0
NM_001005502	CPM	6627	0	0	0	0	0	0	0	0	0	3	0.251205	1.66474
NM_001005503	OR11G2	1037	0	0	0	0	0	0	0	0	0	0	0	0
NM_001005504	OR4F21	938	0	0	0	0	0	0	0	0	0	0	0	0
NM_001005505	CACNA2D2	5304	6	0.591279	3.13614	0	0	0	2	0.135334	0.717814	0	0	0
NM_001005512	OR4A47	929	0	0	0	0	0	0	0	0	0	0	0	0
NM_001005513	OR4C45	917	0	0	0	0	0	0	0	0	0	0	0	0
NM_001005514	OR5H14	932	0	0	0	0	0	0	0	0	0	0	0	0
NM_001005515	OR5H15	941	0	0	0	0	0	0	0	0	0	0	0	0
NM_001005516	OR5K3	965	0	0	0	0	0	0	0	0	0	0	0	0
NM_001005517	OR5K4	965	0	0	0	0	0	0	0	0	0	0	0	0
NM_001005518	OR6C65	938	0	0	0	0	0	0	0	0	0	0	0	0
NM_001005519	OR6C68	938	0	0	0	0	0	0	0	0	0	0	0	0
NM_001005522	OR2T8	938	0	0	0	0	0	0	0	0	0	0	0	0
NM_001005526	SF3B1	613	0	0	0	0	0	0	0	0	0	0	0	0
NM_001005527	FAM19A4	2143	0	0	0	0	0	0	0	0	0	0	0	0
NM_001005566	OR5B2	1048	0	0	0	0	0	0	0	0	0	0	0	0
NM_001005567	OR51B5	938	0	0	0	0	0	0	0	0	0	0	0	0
NM_001005609	EDA	5266	0	0	0	0	0	0	0	0	0	0	0	0
NM_001005610	EDA	844	0	0	0	0	0	0	0	0	0	0	0	0
NM_001005612	EDA	5257	0	0	0	0	0	0	0	0	0	0	0	0
NM_001005613	EDA	927	0	0	0	0	0	0	0	0	0	0	0	0
NM_001005619	ITGB4	5650	1	0.0925116	0.522691	113	4.31587	24.3847	12	0.76228	4.30688	255	25.0447	141.503
NM_001005731	ITGB4	5670	1	0.0921853	0.522691	113	4.30065	24.3847	12	0.759592	4.30688	255	24.9564	141.503
NM_001005735	CHEK2	1971	39	10.3424	20.3849	165	18.0649	35.6059	7	1.27466	2.51235	22	6.19385	12.2081
NM_001005738	FPR2	1911	0	0	0	0	0	0	0	0	0	0	0	0
NM_001005739	VPS54	3935	1	0.132831	0.522691	2	0.109679	0.431587	3	0.273627	1.07672	105	14.8071	58.2658
NM_001005741	GBA	2571	7	1.42312	3.65884	490	41.1275	105.739	193	26.9425	69.2691	3	0.647506	1.66474
NM_001005742	GBA	2552	7	1.43371	3.65884	487	41.18	105.091	191	26.8618	68.5512	3	0.652327	1.66474
NM_001005743	NUMB	3631	142	20.4412	74.2221	304	18.067	65.6012	90	8.89607	32.3016	380	58.074	210.867
NM_001005744	NUMB	3488	142	21.2793	74.2221	304	18.8077	65.6012	89	9.15789	31.9427	380	60.4549	210.867
NM_001005745	NUMB	3456	142	21.4763	74.2221	304	18.9818	65.6012	89	9.24269	31.9427	380	61.0147	210.867
NM_001005746	CACNB4	7914	33	2.17953	17.2488	0	0	0	0	0	0	0	0	0
NM_001005747	CACNB4	8053	33	2.14191	17.2488	0	0	0	4	0.178272	1.43563	0	0	0
NM_001005751	FAM21A	4641	8	0.900997	4.18153	17	0.790453	3.66849	0	0	0	0	0	0
NM_001005752	GJB3	1760	3	0.89095	1.56807	7	0.85827	1.51055	8	1.6314	2.87126	614	193.589	340.716
NM_001005753	VPS24	3126	77	12.875	40.2472	610	42.1094	131.634	70	8.03695	25.1235	136	24.1421	75.4681
NM_001005781	SUMO1	1072	8	3.90068	4.18153	56	11.2728	12.0844	53	17.7445	19.0221	21	10.8705	11.6532
NM_001005782	SUMO1	1448	18	6.49754	9.40843	152	22.6524	32.8006	126	31.2309	45.2223	59	22.6104	32.7398
NM_001005783	HAO2	1687	0	0	0	0	0	0	0	0	0	0	0	0
NM_001005785_dup1	DAZ2_dup1	3758	0	0	0	0	0	0	0	0	0	0	0	0
NM_001005785_dup2	DAZ2_dup2	3758	0	0	0	0	0	0	0	0	0	0	0	0
NM_001005786_dup1	DAZ2_dup1	3261	0	0	0	0	0	0	0	0	0	0	0	0
NM_001005786_dup2	DAZ2_dup2	3261	0	0	0	0	0	0	0	0	0	0	0	0
NM_001005849	SUMO2	991	3	1.58231	1.56807	5	1.08877	1.07897	6	2.173	2.15344	1	0.559952	0.554912
NM_001005850	ZNF835	1678	0	0	0	0	0	0	0	0	0	0	0	0
NM_001005851	ZNF780B	8659	0	0	0	0	0	0	0	0	0	0	0	0
NM_001005852	CYorf15A	861	0	0	0	0	0	0	5	2.08425	1.79454	70	45.1148	38.8439
NM_001005853	OR6B2	938	0	0	0	0	0	0	0	0	0	0	0	0
NM_001005855	ATP8B2	1504	0	0	0	0	0	0	0	0	0	0	0	0
NM_001005861	RYK	2925	3	0.536093	1.56807	66	4.86919	14.2424	12	1.47244	4.30688	67	12.7108	37.1791
NM_001005862	ERBB2	4786	31	3.38559	16.2034	181	8.16102	39.0586	75	5.62433	26.918	24	2.78268	13.3179
NM_001005909	IP6K2	1794	260	75.7523	135.9	710	85.4032	153.213	249	49.8149	89.3678	563	174.145	312.416
NM_001005910	IP6K2	1241	176	74.1286	91.9936	468	81.379	100.991	258	74.6156	92.598	61	27.2761	33.8497
NM_001005911	IP6K2	1238	176	74.3082	91.9936	462	80.5304	99.6966	256	74.2166	91.8802	61	27.3422	33.8497
NM_001005914	SEMA3B	2905	8	1.43942	4.18153	5	0.371417	1.07897	0	0	0	82	15.6636	45.5028
NM_001005915	ERBB3	1047	0	0	0	3	0.61832	0.647381	0	0	0	0	0	0
NM_001005918	ATP7B	6003	0	0	0	36	1.29411	7.76857	0	0	0	29	2.68074	16.0925
NM_001005920	JMJD8	2033	327	84.0727	170.92	990	105.084	213.636	365	64.4373	131.001	22	6.00496	12.2081
NM_001005922	KRTAP5-1	941	0	0	0	0	0	0	0	0	0	0	0	0
NM_001006	RPS3A	899	1	0.581414	0.522691	5	1.20019	1.07897	7	2.7946	2.51235	2	1.23451	1.10982
NM_001006109	C3orf37	1786	3	0.87798	1.56807	87	10.5118	18.774	128	25.7223	45.9401	104	32.3129	57.7109
NM_001006114	YBEY	1178	1	0.44371	0.522691	4	0.732745	0.863174	0	0	0	53	24.9664	29.4104
NM_001006115	IP6K1	4112	30	3.81341	15.6807	122	6.40243	26.3268	154	13.4416	55.2717	79	10.661	43.8381
NM_001006117_dup1	RBMY1J_dup1	1869	0	0	0	0	0	0	0	0	0	0	0	0
NM_001006117_dup2	RBMY1J_dup2	1868	0	0	0	0	0	0	0	0	0	0	0	0
NM_001006118_dup1	RBMY1E_dup1	1869	0	0	0	0	0	0	0	0	0	0	0	0
NM_001006118_dup2	RBMY1E_dup2	1869	0	0	0	0	0	0	0	0	0	0	0	0
NM_001006118_dup3	RBMY1E_dup3	1869	0	0	0	0	0	0	0	0	0	0	0	0
NM_001006120_dup1	RBMY1D_dup1	1869	0	0	0	0	0	0	0	0	0	0	0	0
NM_001006120_dup2	RBMY1D_dup2	1869	0	0	0	0	0	0	0	0	0	0	0	0
NM_001006120_dup3	RBMY1D_dup3	1869	0	0	0	0	0	0	0	0	0	0	0	0
NM_001006120_dup4	RBMY1D_dup4	1869	0	0	0	0	0	0	0	0	0	0	0	0
NM_001006121_dup1	RBMY1B_dup1	1909	0	0	0	0	0	0	0	0	0	0	0	0
NM_001006121_dup2	RBMY1B_dup2	1909	0	0	0	0	0	0	0	0	0	0	0	0
NM_001006121_dup3	RBMY1B_dup3	1909	0	0	0	0	0	0	0	0	0	0	0	0
NM_001006121_dup4	RBMY1B_dup4	1909	0	0	0	0	0	0	0	0	0	0	0	0
NM_001006600	ERBB2IP	6685	4	0.312754	2.09076	65	2.09822	14.0266	15	0.805326	5.38361	27	2.24123	14.9826
NM_001006605	FAM69A	2594	0	0	0	50	4.15947	10.7897	5	0.691802	1.79454	5	1.06961	2.77456
NM_001006607	LRRC37A2	5161	0	0	0	0	0	0	8	0.556337	2.87126	4	0.430081	2.21965
NM_001006610	SIAH1	2381	292	64.1015	152.626	68	6.16294	14.674	304	45.8243	109.108	33	7.69093	18.3121
NM_001006612	WBP5	1083	79	38.128	41.2926	262	52.2049	56.5379	239	79.2048	85.7788	77	39.4536	42.7283
NM_001006613	WBP5	1008	75	38.8907	39.2018	234	50.0949	50.4957	228	81.1813	81.8308	72	39.6366	39.9537
NM_001006614	WBP5	1005	73	37.9666	38.1564	226	48.5267	48.7693	222	79.281	79.6774	71	39.2028	39.3988
NM_001006616	TSPAN17	2538	2	0.411892	1.04538	210	17.8553	45.3166	7	0.989893	2.51235	155	33.8895	86.0114
NM_001006617	MAPKAP1	3383	15	2.31758	7.84036	108	6.88906	23.3057	28	2.97056	10.0494	35	5.74104	19.4219
NM_001006618	MAPKAP1	1579	0	0	0	19	2.59663	4.10008	0	0	0	4	1.40573	2.21965
NM_001006619	MAPKAP1	3243	15	2.41763	7.84036	107	7.11992	23.0899	28	3.0988	10.0494	32	5.47555	17.7572
NM_001006620	MAPKAP1	3056	15	2.56556	7.84036	103	7.27315	22.2267	28	3.28842	10.0494	35	6.35535	19.4219
NM_001006621	MAPKAP1	2967	15	2.64252	7.84036	100	7.27312	21.5794	28	3.38706	10.0494	35	6.54598	19.4219
NM_001006622	WDR33	3161	19	3.14177	9.93113	16	1.09228	3.4527	235	26.6824	84.3431	7	1.22885	3.88439
NM_001006623	WDR33	3590	14	2.03835	7.31767	15	0.901644	3.2369	167	16.6957	59.9375	6	0.92743	3.32947
NM_001006624	PDPN	2630	379	75.3231	198.1	4474	367.095	965.46	374	51.0385	134.231	223	47.0515	123.745
NM_001006625	PDPN	2624	371	73.9018	193.918	4441	365.221	958.339	369	50.4713	132.437	223	47.1591	123.745
NM_001006626	CHRM2	2566	0	0	0	0	0	0	0	0	0	0	0	0
NM_001006627	CHRM2	2701	0	0	0	0	0	0	0	0	0	0	0	0
NM_001006628	CHRM2	2453	0	0	0	0	0	0	0	0	0	0	0	0
NM_001006629	CHRM2	2385	0	0	0	0	0	0	0	0	0	0	0	0
NM_001006630	CHRM2	2778	0	0	0	0	0	0	0	0	0	0	0	0
NM_001006631	CHRM2	2470	0	0	0	0	0	0	0	0	0	0	0	0
NM_001006632	CHRM2	2449	0	0	0	0	0	0	0	0	0	0	0	0
NM_001006634	ARHGAP17	3458	23	3.47654	12.0219	96	5.9908	20.7162	49	5.08573	17.5864	263	42.2042	145.942
NM_001006636	GTDC1	2682	0	0	0	15	1.2069	3.2369	1	0.133821	0.358907	6	1.24141	3.32947
NM_001006638	RAB37	2643	0	0	0	0	0	0	0	0	0	0	0	0
NM_001006639	TCEAL1	1191	47	20.6268	24.5665	135	24.4602	29.1321	1	0.301349	0.358907	45	20.9665	24.9711
NM_001006640	TCEAL1	1203	47	20.421	24.5665	129	23.14	27.8374	1	0.298343	0.358907	44	20.2961	24.4161
NM_001006641	SLC25A25	3423	236	36.0371	123.355	128	8.0694	27.6216	208	21.8091	74.6527	342	55.4426	189.78
NM_001006642	SLC25A25	3283	236	37.5739	123.355	128	8.41352	27.6216	208	22.7392	74.6527	342	57.8069	189.78
NM_001006643	SLC25A25	3254	236	37.9087	123.355	128	8.4885	27.6216	222	24.486	79.6774	342	58.3221	189.78
NM_001006655	FAM149A	2392	0	0	0	0	0	0	0	0	0	0	0	0
NM_001006656	ZNF473	4563	0	0	0	6	0.283752	1.29476	0	0	0	0	0	0
NM_001006657	WDR35	6916	0	0	0	25	0.780052	5.39484	5	0.259476	1.79454	0	0	0
NM_001006658	CR2	4150	0	0	0	0	0	0	0	0	0	0	0	0
NM_001006665	RPS6KA1	3091	187	31.6219	97.7432	70	4.88695	15.1055	49	5.68956	17.5864	7	1.25668	3.88439
NM_001006666	APOBEC3F	802	0	0	0	0	0	0	0	0	0	0	0	0
NM_001006681	SPIN2B	1257	0	0	0	1	0.171673	0.215794	0	0	0	0	0	0
NM_001006682	SPIN2B	1205	0	0	0	1	0.179082	0.215794	0	0	0	0	0	0
NM_001006683	SPIN2B	1202	0	0	0	1	0.179529	0.215794	0	0	0	0	0	0
NM_001006684	TCEAL8	1137	99	45.5113	51.7464	256	48.5868	55.2431	154	48.6119	55.2717	23	11.2251	12.763
NM_001006932	RPS6KA2	5713	29	2.65325	15.158	163	6.1569	35.1743	6	0.376937	2.15344	2	0.194263	1.10982
NM_001006933	TCEAL3	1122	82	38.2002	42.8606	39	7.50085	8.41595	53	16.9537	19.0221	4	1.9783	2.21965
NM_001006935	TCEAL4	1283	242	98.5902	126.491	510	85.7792	110.055	269	75.2502	96.546	258	111.588	143.167
NM_001006937	TCEAL4	1278	241	98.5669	125.968	502	84.764	108.328	266	74.7021	95.4693	259	112.459	143.722
NM_001006938	TCEAL6	1529	1	0.341851	0.522691	0	0	0	0	0	0	0	0	0
NM_001006939	LRRC18	1617	0	0	0	0	0	0	0	0	0	0	0	0
NM_001006941	ALG3	1597	4	1.30918	2.09076	1124	151.88	242.552	13	2.9216	4.66579	21	7.29691	11.6532
NM_001006943	EPHA8	1848	0	0	0	0	0	0	1	0.194214	0.358907	40	12.0111	22.1965
NM_001006944	RPS6KA4	3102	0	0	0	0	0	0	0	0	0	8	1.43111	4.4393
NM_001006945	LRIF1	1804	26	7.53324	13.59	8	0.956956	1.72635	151	30.0416	54.195	9	2.76841	4.99421
NM_001006946	SDC1	3287	7	1.11312	3.65884	108	7.09027	23.3057	10	1.0919	3.58907	1170	197.52	649.248
NM_001006947	UHRF1BP1L	2027	0	0	0	0	0	0	0	0	0	0	0	0
NM_001007	RPS4X	949	2986	1644.63	1560.75	4924	1119.67	1062.57	2210	835.811	793.184	2226	1301.62	1235.24
NM_001007022	ODF2L	4352	3	0.360311	1.56807	5	0.247925	1.07897	17	1.40198	6.10142	2	0.255015	1.10982
NM_001007023	DIO2	6118	8	0.683479	4.18153	229	8.07727	49.4167	57	3.34385	20.4577	109	9.88648	60.4855
NM_001007024	GOSR1	5222	2	0.200188	1.04538	4	0.165296	0.863174	7	0.481109	2.51235	2	0.212529	1.10982
NM_001007025	GOSR1	5200	2	0.201035	1.04538	4	0.165995	0.863174	7	0.483144	2.51235	2	0.213428	1.10982
NM_001007026	ATN1	4341	5	0.60204	2.61345	14	0.695948	3.02111	0	0	0	0	0	0
NM_001007027	ALG8	1729	185	55.927	96.6978	227	28.3315	48.9851	166	34.4584	59.5786	219	70.2868	121.526
NM_001007033	CLEC6A	1607	0	0	0	0	0	0	0	0	0	0	0	0
NM_001007067	SDCBP	2155	43	10.4296	22.4757	86	8.61171	18.5582	287	47.7988	103.006	273	70.2975	151.491
NM_001007068	SDCBP	2140	43	10.5027	22.4757	86	8.67208	18.5582	286	47.9661	102.647	272	70.5309	150.936
NM_001007069	SDCBP	2155	43	10.4296	22.4757	86	8.61171	18.5582	286	47.6322	102.647	275	70.8125	152.601
NM_001007070	SDCBP	2152	43	10.4441	22.4757	86	8.62372	18.5582	285	47.5318	102.288	275	70.9112	152.601
NM_001007072	ZSCAN2	931	0	0	0	0	0	0	0	0	0	2	1.19208	1.10982
NM_001007073	RPL32	1746	537	160.759	280.685	1783	220.366	384.76	678	139.369	243.339	660	209.761	366.242
NM_001007074	RPL32	1767	526	155.594	274.935	1748	213.473	377.207	668	135.682	239.75	649	203.813	360.138
NM_001007075	KLHL5	7645	69	4.71755	36.0657	59	1.66538	12.7318	108	5.07024	38.762	99	7.18592	54.9363
NM_001007088	ZNF182	3482	0	0	0	0	0	0	0	0	0	0	0	0
NM_001007089	RESP18	788	0	0	0	0	0	0	0	0	0	0	0	0
NM_001007090	C8orf48	1445	0	0	0	47	7.01889	10.1423	1	0.248379	0.358907	2	0.768045	1.10982
NM_001007094	ZNF37A	7021	5	0.372234	2.61345	34	1.04501	7.33698	2	0.102238	0.717814	0	0	0
NM_001007097	NTRK2	7098	2	0.147278	1.04538	3	0.0912061	0.647381	131	6.62395	47.0168	4	0.312715	2.21965
NM_001007098	SCP2	2081	12	3.01407	6.27229	2	0.207394	0.431587	7	1.20728	2.51235	10	2.66657	5.54912
NM_001007099	SCP2	1423	245	89.9924	128.059	354	53.683	76.3909	186	46.9127	66.7567	296	115.428	164.254
NM_001007100	SCP2	1414	244	90.1956	127.537	352	53.7195	75.9593	181	45.9421	64.9622	295	115.77	163.699
NM_001007101	ZNF484	2794	0	0	0	18	1.39022	3.88428	0	0	0	1	0.198609	0.554912
NM_001007102	L3MBTL3	4118	0	0	0	6	0.314415	1.29476	0	0	0	0	0	0
NM_001007122	FSD2	2480	0	0	0	0	0	0	0	0	0	0	0	0
NM_001007125	C20orf201	866	0	0	0	0	0	0	0	0	0	0	0	0
NM_001007139	IGF2	5134	415	42.251	216.917	247	10.382	53.301	643	44.9508	230.777	21	2.2698	11.6532
NM_001007156	NTRK3	3966	0	0	0	0	0	0	1	0.090496	0.358907	49	6.85595	27.1907
NM_001007169	ZNF483	2419	4	0.864309	2.09076	0	0	0	0	0	0	17	3.89976	9.43351
NM_001007176	C8orf22	1260	0	0	0	0	0	0	0	0	0	0	0	0
NM_001007188	DEPDC5	2359	3	0.664719	1.56807	0	0	0	0	0	0	0	0	0
NM_001007189	C5orf53	2870	0	0	0	148	11.128	31.9374	0	0	0	1	0.193349	0.554912
NM_001007214	CACYBP	2869	22	4.00809	11.4992	154	11.5832	33.2322	164	20.5161	58.8608	97	18.7614	53.8265
NM_001007225	IGF2BP2	3527	2	0.296394	1.04538	17	1.04012	3.66849	41	4.17215	14.7152	1	0.157333	0.554912
NM_001007226	SPOP	3078	60	10.1889	31.3614	20	1.40217	4.31587	0	0	0	0	0	0
NM_001007227	SPOP	2957	60	10.6058	31.3614	20	1.45954	4.31587	0	0	0	0	0	0
NM_001007228	SPOP	2906	60	10.792	31.3614	20	1.48516	4.31587	0	0	0	0	0	0
NM_001007229	SPOP	2956	60	10.6094	31.3614	20	1.46004	4.31587	0	0	0	0	0	0
NM_001007230	SPOP	3007	60	10.4295	31.3614	20	1.43527	4.31587	0	0	0	0	0	0
NM_001007231	ARHGAP25	2980	0	0	0	0	0	0	0	0	0	74	13.7797	41.0635
NM_001007232	CARD17	462	0	0	0	0	0	0	0	0	0	0	0	0
NM_001007237	IGSF3	7182	15	1.09167	7.84036	92	2.76427	19.853	192	9.59484	68.9101	4	0.309057	2.21965
NM_001007239	METTL13	2931	10	1.78332	5.22691	307	22.6027	66.2486	218	26.6946	78.2417	17	3.21853	9.43351
NM_001007240	GP2	2419	0	0	0	0	0	0	0	0	0	0	0	0
NM_001007241	GP2	1979	0	0	0	0	0	0	0	0	0	0	0	0
NM_001007242	GP2	1971	0	0	0	0	0	0	0	0	0	0	0	0
NM_001007245	IFRD1	3497	308	46.0362	160.989	208	12.8353	44.8851	659	67.635	236.52	215	34.1167	119.306
NM_001007246	BRWD1	2476	22	4.64426	11.4992	37	3.2247	7.98436	30	4.34863	10.7672	0	0	0
NM_001007248	ZNF599	3111	12	2.01617	6.27229	2	0.138729	0.431587	14	1.61514	5.0247	0	0	0
NM_001007249	OR8G2	914	0	0	0	0	0	0	0	0	0	0	0	0
NM_001007250	SCP2	1294	219	88.4616	114.469	331	55.1991	71.4277	156	43.2685	55.9895	268	114.928	148.717
NM_001007253	ERV3-1	3264	1	0.160138	0.522691	0	0	0	84	9.23658	30.1482	7	1.19007	3.88439
NM_001007255	KLHDC9	1334	0	0	0	31	5.01469	6.6896	100	26.9046	35.8907	22	9.15148	12.2081
NM_001007257	PRDM2	6193	43	3.62921	22.4757	1	0.0348448	0.215794	3	0.173861	1.07672	100	8.96032	55.4912
NM_001007259	SETD4	1109	61	28.7504	31.8841	44	8.56169	9.49492	1	0.323631	0.358907	7	3.5026	3.88439
NM_001007267	PLA2R1	5138	32	3.25537	16.7261	0	0	0	0	0	0	0	0	0
NM_001007269	GEMIN7	1522	64	21.9791	33.4522	115	16.305	24.8163	176	41.503	63.1676	33	12.0316	18.3121
NM_001007270	GEMIN7	1558	64	21.4713	33.4522	120	16.6208	25.8952	179	41.2351	64.2444	32	11.3974	17.7572
NM_001007271	DUSP13	1763	0	0	0	0	0	0	0	0	0	0	0	0
NM_001007272	DUSP13	1042	0	0	0	0	0	0	0	0	0	0	0	0
NM_001007273	DUSP13	1339	0	0	0	0	0	0	0	0	0	0	0	0
NM_001007277	EI24	2139	135	32.9889	70.5633	248	25.0195	53.5168	132	22.1485	47.3757	240	62.2623	133.179
NM_001007278	TRIM13	6950	17	1.27852	8.88574	175	5.43365	37.7639	75	3.8731	26.918	202	16.1284	112.092
NM_001007279	RASL10A	1785	0	0	0	0	0	0	0	0	0	0	0	0
NM_001007464	RWDD1	1173	33	14.7049	17.2488	725	133.376	156.45	340	104.031	122.028	61	28.8573	33.8497
NM_001007466	TULP4	8605	0	0	0	14	0.351088	3.02111	141	5.88099	50.6059	8	0.515898	4.4393
NM_001007467	SFI1	4219	0	0	0	11	0.562628	2.37373	1	0.0850692	0.358907	1	0.131527	0.554912
NM_001007468	SMARCB1	1667	0	0	0	21	2.71845	4.53166	4	0.861205	1.43563	6	1.99729	3.32947
NM_001007469	HCST	500	11	11.4992	5.7496	1	0.431587	0.215794	18	12.9207	6.46033	0	0	0
NM_001007470	TRPM3	1354	0	0	0	0	0	0	0	0	0	2	0.819664	1.10982
NM_001007471	TRPM3	6246	0	0	0	0	0	0	0	0	0	2	0.177686	1.10982
NM_001007523_dup1	F8A2_dup1	1115	0	0	0	0	0	0	0	0	0	0	0	0
NM_001007523_dup2	F8A2_dup2	1115	0	0	0	0	0	0	0	0	0	0	0	0
NM_001007523_dup3	F8A2_dup3	1115	0	0	0	0	0	0	0	0	0	0	0	0
NM_001007524_dup1	F8A3_dup1	1115	0	0	0	0	0	0	0	0	0	0	0	0
NM_001007524_dup2	F8A3_dup2	1115	0	0	0	0	0	0	0	0	0	0	0	0
NM_001007524_dup3	F8A3_dup3	1115	0	0	0	0	0	0	0	0	0	0	0	0
NM_001007525	NWD1	7626	0	0	0	0	0	0	0	0	0	0	0	0
NM_001007527	LMBRD2	3219	0	0	0	24	1.6089	5.17904	53	5.90931	19.0221	0	0	0
NM_001007530	CDRT15	564	0	0	0	0	0	0	0	0	0	0	0	0
NM_001007531	NKAPL	1638	0	0	0	37	4.87446	7.98436	0	0	0	0	0	0
NM_001007532	STH	444	0	0	0	0	0	0	0	0	0	0	0	0
NM_001007533	DYSFIP1	796	0	0	0	0	0	0	0	0	0	0	0	0
NM_001007537	C1QTNF9B	999	0	0	0	11	2.37611	2.37373	0	0	0	0	0	0
NM_001007538	SHISA2	2887	0	0	0	0	0	0	0	0	0	0	0	0
NM_001007540	CDHR4	2455	0	0	0	0	0	0	0	0	0	0	0	0
NM_001007544	C1orf186	1659	0	0	0	0	0	0	0	0	0	0	0	0
NM_001007551	CT45A5	1316	0	0	0	0	0	0	0	0	0	0	0	0
NM_001007553	CSDE1	4095	37	4.72273	19.3396	811	42.7371	175.009	605	53.0253	217.139	274	37.1297	152.046
NM_001007559	SS18	3425	149	22.739	77.8809	149	9.38781	32.1532	15	1.57186	5.38361	6	0.972109	3.32947
NM_001007561	IRGQ	9684	25	1.34937	13.0673	150	3.34253	32.369	61	2.26077	21.8933	17	0.974134	9.43351
NM_001007563	IGFBPL1	1088	0	0	0	0	0	0	0	0	0	0	0	0
NM_001007565	TFG	1816	652	187.662	340.794	1603	190.483	345.917	964	190.521	345.986	288	88.0037	159.815
NM_001007593	SMPD1	2463	469	99.5298	245.142	2622	229.724	565.811	258	37.5956	92.598	31	6.98428	17.2023
NM_001007595	C2CD4B	1574	0	0	0	0	0	0	0	0	0	0	0	0
NM_001007792	NTRK1	2554	77	15.7585	40.2472	2	0.168985	0.431587	3	0.421582	1.07672	0	0	0
NM_001007793	BUB3	1529	278	95.0347	145.308	414	58.4294	89.3385	111	26.0554	39.8387	207	75.1255	114.867
NM_001007794	CEPT1	2242	3	0.699408	1.56807	81	7.79629	17.4793	0	0	0	115	28.4634	63.8149
NM_001008	RPS4Y1	890	584	342.979	305.251	168	40.7341	36.2533	2647	1067.45	950.027	675	420.861	374.566
NM_001008211	OPTN	3581	248	36.1986	129.627	691	41.6401	149.113	556	55.7253	199.552	274	42.4591	152.046
NM_001008212	OPTN	3513	249	37.0481	130.15	690	42.3847	148.898	557	56.9061	199.911	270	42.6491	149.826
NM_001008213	OPTN	3566	249	36.4975	130.15	691	41.8153	149.113	557	56.0603	199.911	273	42.4821	151.491
NM_001008215	C2orf64	1659	24	7.56153	12.5446	106	13.7879	22.8741	75	16.2255	26.918	34	11.3725	18.867
NM_001008216	GALE	1554	82	27.5809	42.8606	168	23.329	36.2533	23	5.31201	8.25486	14	4.99921	7.76877
NM_001008218_dup1	AMY1B_dup1	1827	0	0	0	0	0	0	0	0	0	0	0	0
NM_001008218_dup2	AMY1B_dup2	1827	0	0	0	0	0	0	0	0	0	0	0	0
NM_001008218_dup3	AMY1B_dup3	1827	2	0.572185	1.04538	2	0.236227	0.431587	0	0	0	0	0	0
NM_001008219_dup1	AMY1C_dup1	1849	0	0	0	0	0	0	0	0	0	0	0	0
NM_001008219_dup2	AMY1C_dup2	1849	0	0	0	0	0	0	0	0	0	0	0	0
NM_001008219_dup3	AMY1C_dup3	1849	2	0.565377	1.04538	2	0.233416	0.431587	0	0	0	0	0	0
NM_001008220	CPLX2	4672	0	0	0	0	0	0	0	0	0	0	0	0
NM_001008221_dup1	AMY1A_dup1	1770	0	0	0	0	0	0	0	0	0	0	0	0
NM_001008221_dup2	AMY1A_dup2	1770	0	0	0	0	0	0	0	0	0	0	0	0
NM_001008221_dup3	AMY1A_dup3	1770	2	0.590611	1.04538	2	0.243835	0.431587	0	0	0	0	0	0
NM_001008222	ZDHHC9	4629	74	8.35583	38.6791	116	5.40766	25.0321	119	9.2266	42.7099	145	17.3822	80.4623
NM_001008223	C1QL4	2063	0	0	0	0	0	0	0	0	0	0	0	0
NM_001008224	UACA	7061	84	6.2181	43.906	23	0.702911	4.96325	20	1.01659	7.17814	2	0.157177	1.10982
NM_001008225	CNOT4	3763	0	0	0	4	0.229385	0.863174	0	0	0	0	0	0
NM_001008226	FAM154B	3127	0	0	0	0	0	0	0	0	0	0	0	0
NM_001008228	MOG	2083	0	0	0	0	0	0	0	0	0	0	0	0
NM_001008229	MOG	1766	0	0	0	0	0	0	0	0	0	0	0	0
NM_001008237	TTC32	816	8	5.12442	4.18153	0	0	0	3	1.31951	1.07672	0	0	0
NM_001008239	C18orf25	5278	17	1.68354	8.88574	11	0.44974	2.37373	0	0	0	4	0.420548	2.21965
NM_001008269	TMEM89	478	0	0	0	0	0	0	0	0	0	0	0	0
NM_001008270	PRSS37	1192	0	0	0	0	0	0	0	0	0	0	0	0
NM_001008271_dup1	SCXA_dup1	604	0	0	0	0	0	0	0	0	0	0	0	0
NM_001008271_dup2	SCXA_dup2	604	0	0	0	0	0	0	0	0	0	0	0	0
NM_001008272	TAGLN3	1310	7	2.793	3.65884	0	0	0	0	0	0	0	0	0
NM_001008273	TAGLN3	1196	9	3.93329	4.70422	0	0	0	0	0	0	0	0	0
NM_001008274	TRIM72	2145	0	0	0	0	0	0	0	0	0	0	0	0
NM_001008387	REG3G	936	0	0	0	0	0	0	0	0	0	0	0	0
NM_001008388	CISD2	5888	51	4.52738	26.6572	392	14.3667	84.5911	47	2.86492	16.8686	11	1.03669	6.10404
NM_001008389	UMOD	2241	0	0	0	0	0	0	0	0	0	0	0	0
NM_001008390	CGGBP1	4535	52	5.99337	27.1799	6	0.285504	1.29476	157	12.4252	56.3484	34	4.16031	18.867
NM_001008391	CCDC73	3997	43	5.62314	22.4757	80	4.31911	17.2635	37	3.32238	13.2796	46	6.38628	25.526
NM_001008392	CTDSPL	4447	28	3.29106	14.6353	17	0.824936	3.66849	145	11.7026	52.0415	11	1.37262	6.10404
NM_001008393	C4orf46	3523	0	0	0	0	0	0	0	0	0	8	1.26009	4.4393
NM_001008394	EID3	1433	1	0.364753	0.522691	0	0	0	0	0	0	36	13.9406	19.9768
NM_001008395	C7orf59	608	162	139.27	84.6759	375	133.096	80.9226	157	92.6783	56.3484	133	121.387	73.8034
NM_001008396	WDHD1	5914	0	0	0	0	0	0	0	0	0	0	0	0
NM_001008397	GPX8	3747	4	0.557983	2.09076	408	23.4971	88.0438	3	0.287355	1.07672	5	0.740476	2.77456
NM_001008401	ZNF761	4207	0	0	0	4	0.205176	0.863174	0	0	0	0	0	0
NM_001008404	C14orf180	1842	0	0	0	0	0	0	0	0	0	0	0	0
NM_001008405	BCAP29	5765	1	0.0906662	0.522691	160	5.98907	34.527	56	3.48635	20.0988	1	0.0962554	0.554912
NM_001008409	TTLL9	1592	0	0	0	0	0	0	0	0	0	0	0	0
NM_001008410	STEAP3	3864	0	0	0	14	0.781861	3.02111	0	0	0	0	0	0
NM_001008485	SLC41A3	1788	1	0.292333	0.522691	392	47.3104	84.5911	140	28.1023	50.247	22	6.82778	12.2081
NM_001008486	SLC41A3	1681	1	0.31094	0.522691	377	48.3963	81.3542	137	29.2506	49.1703	18	5.94195	9.98842
NM_001008487	SLC41A3	2258	7	1.62039	3.65884	545	52.0848	117.607	258	41.0089	92.598	28	6.88111	15.5375
NM_001008489	PHOSPHO2	1132	2	0.923482	1.04538	1	0.19063	0.215794	0	0	0	61	29.9025	33.8497
NM_001008491	2012-09-02	3582	110	16.0514	57.496	1033	62.2319	222.915	685	68.6352	245.851	188	29.1244	104.324
NM_001008492	2012-09-02	3380	110	17.0106	57.496	1033	65.9511	222.915	685	72.7371	245.851	188	30.865	104.324
NM_001008493	ENAH	13157	5	0.198636	2.61345	65	1.06609	14.0266	0	0	0	1	0.0421762	0.554912
NM_001008494	ISX	3379	0	0	0	0	0	0	0	0	0	0	0	0
NM_001008495	TMEM64	4816	68	7.38019	35.543	21	0.94096	4.53166	111	8.27215	39.8387	121	13.9419	67.1444
NM_001008496	PIWIL3	3483	0	0	0	0	0	0	0	0	0	0	0	0
NM_001008503	OPRM1	1572	0	0	0	0	0	0	0	0	0	0	0	0
NM_001008504	OPRM1	1864	0	0	0	0	0	0	0	0	0	0	0	0
NM_001008505	OPRM1	1648	0	0	0	0	0	0	0	0	0	0	0	0
NM_001008528	MXRA7	2500	108	22.5802	56.4506	464	40.0513	100.128	210	30.1482	75.3705	306	67.9213	169.803
NM_001008529	MXRA7	1915	410	111.908	214.303	668	75.2742	144.15	633	118.636	227.188	91	26.3692	50.497
NM_001008530	LGMN	2160	257	62.1905	134.332	371	37.0645	80.0594	352	58.4886	126.335	56	14.3866	31.0751
NM_001008534	AKAP14	655	0	0	0	0	0	0	0	0	0	0	0	0
NM_001008535	AKAP14	466	0	0	0	0	0	0	0	0	0	0	0	0
NM_001008536	TCHHL1	3600	0	0	0	0	0	0	0	0	0	0	0	0
NM_001008537	KIAA2022	11713	0	0	0	0	0	0	0	0	0	0	0	0
NM_001008539	SLC7A2	7559	0	0	0	1	0.0285479	0.215794	0	0	0	0	0	0
NM_001008540	CXCR4	1894	208	57.4022	108.72	2	0.227871	0.431587	114	21.6026	40.9154	37	10.8404	20.5318
NM_001008541	MXI1	3042	50	8.59124	26.1345	12	0.851257	2.58952	164	19.3494	58.8608	154	28.0922	85.4565
NM_001008563	USP20	4345	112	13.4733	58.5414	55	2.73156	11.8686	47	3.88231	16.8686	29	3.70367	16.0925
NM_001008564	NUPL1	4284	80	9.7608	41.8153	74	3.72753	15.9687	81	6.78606	29.0715	0	0	0
NM_001008566	TPST2	1995	4	1.048	2.09076	66	7.13903	14.2424	1	0.179903	0.358907	88	24.4773	48.8323
NM_001008657	TCOF1	3844	0	0	0	0	0	0	0	0	0	0	0	0
NM_001008660	PICALM	4005	22	2.87121	11.4992	170	9.15978	36.6849	52	4.65997	18.6632	192	26.6025	106.543
NM_001008661	CCBL2	2138	88	21.5139	45.9968	140	14.1305	30.2111	2	0.335741	0.717814	83	21.5424	46.0577
NM_001008662	CCBL2	2039	88	22.5585	45.9968	140	14.8166	30.2111	2	0.352042	0.717814	83	22.5884	46.0577
[truncated: 34,835 more rows]
