# Supplementary material for: High Throughput Gene Expression Analysis Identifies Reliable Expression Markers of Human Corneal Endothelial Cells
Source: PLoS One. 2013 Jul 2;8(7):e67546. doi: 10.1371/journal.pone.0067546 (PMC3699644; doi:10.1371/journal.pone.0067546)
Supplement: Table S2 — Transporters. List of transporters (based on PANTHER classification system) and their respective RPM values for young CEC-DM, old CEC-DM, CEC cultures and corneal stroma. This table is a subset of Table S1. (XLSX) [file pone.0067546.s002.xlsx]

## Sheet: Supplementary Table 2
Gene Symbol	Gene Name	RefSeq ID	Young	Old	Culture	Stroma
SLC2A1	Solute carrier family 2, facilitated glucose transporter member 1;SLC2A1	NM_006516	5597.87	4592.88	3490.89	1921.11
ATP5B	ATP synthase subunit beta, mitochondrial;ATP5B	NM_001686	4762.34	4413.08	3095.13	1330.13
APOD	Apolipoprotein D;APOD	NM_001647	1694.4	2776.53	1102.92	18383.1
SLC25A3	Phosphate carrier protein, mitochondrial;SLC25A3	NM_213611	1975.78	2583.14	2150.38	1404.48
ATP5A1	ATP synthase subunit alpha, mitochondrial;ATP5A1	NM_004046	2585.57	1737.42	1639.6	978.866
ATP5O	ATP synthase subunit O, mitochondrial;ATP5O	NM_001697	961.871	1533.05	522.005	564.901
SLC25A5	ADP/ATP translocase 2;SLC25A5	NM_001152	538.002	943.98	350.233	401.202
ATP6V0B	V-type proton ATPase 21 kDa proteolipid subunit;ATP6V0B	NM_004047	727.505	510.669	1138.1	895.074
ATP5G3	ATP synthase lipid-binding protein, mitochondrial;ATP5G3	NM_001689	2082.38	2095.99	1307.28	1560.41
ATP6V0E1	V-type proton ATPase subunit e 1;ATP6V0E1	NM_003945	528.311	593.254	1636.79	585.433
TOMM7	Mitochondrial import receptor subunit TOM7 homolog;TOMM7	NM_019059	92.9569	151.058	171.124	126.52
ATP5G2	ATP synthase lipid-binding protein, mitochondrial;ATP5G2	NM_005176	183.401	262.913	307.937	337.942
ATP6V1E1	V-type proton ATPase subunit E 1;ATP6V1E1	NM_001696	402.335	402.995	479.493	187.56
ATP5C1	ATP synthase subunit gamma, mitochondrial;ATP5C1	NM_001001973	539.796	633.501	466.546	391.768
CUTA	Protein CutA;CUTA	NM_015921	353.523	173.533	428.35	151.491
ATP5J2	ATP synthase subunit f, mitochondrial;ATP5J2	NM_001003713	16.8686	37.6337	49.4167	25.526
OXA1L	Mitochondrial inner membrane protein OXA1L;OXA1L	NM_005015	648.545	514.328	355.844	380.67
ATP1A1	Sodium/potassium-transporting ATPase subunit alpha-1;ATP1A1	NM_001160234	2616.43	1626.61	857.564	368.462
ATP6V1G1	V-type proton ATPase subunit G 1;ATP6V1G1	NM_004888	311.531	494.988	523.947	396.208
ATP5G1	ATP synthase lipid-binding protein, mitochondrial;ATP5G1	NM_005175	235.802	278.594	189.467	113.202
ATP6V1F	V-type proton ATPase subunit F;ATP6V1F	NM_001198909	100.135	134.854	192.704	267.468
SLC25A4	ADP/ATP translocase 1;SLC25A4	NM_001151	540.155	536.281	395.765	115.977
PCOLCE	Procollagen C-endopeptidase enhancer 1;PCOLCE	NM_002593	396.951	601.094	316.785	42.1733
SLC20A1	Sodium-dependent phosphate transporter 1;SLC20A1	NM_005415	762.677	1052.7	415.834	660.901
SLC35B1	Solute carrier family 35 member B1;SLC35B1	NM_005827	142.486	27.7026	81.57	24.9711
COX7A2L	Cytochrome c oxidase subunit 7A-related protein, mitochondrial;COX7A2L	NM_004718	356.036	387.314	197.02	321.294
ATP5F1	ATP synthase subunit b, mitochondrial;ATP5F1	NM_001688	417.05	646.569	612.854	219.745
CLNS1A	Methylosome subunit pICln;CLNS1A	NM_001293	262.361	342.362	189.467	272.462
TIMM8B	Mitochondrial import inner membrane translocase subunit Tim8 B;TIMM8B	NR_028383	32.3016	22.9984	37.1165	77.1328
SLC4A11	Sodium bicarbonate transporter-like protein 11;SLC4A11	NM_001174090	2312.8	2939.61	366.417	89.8958
TXNDC17	Thioredoxin domain-containing protein 17;TXNDC17	NM_032731	102.647	73.6994	284.2	53.8265
ATP5J	ATP synthase-coupling factor 6, mitochondrial;ATP5J	NM_001003703	161.867	140.604	129.045	23.3063
ATP6V0D1	V-type proton ATPase subunit d 1;ATP6V0D1	NM_004691	125.617	113.424	244.71	62.1502
ATP6V1D	V-type proton ATPase subunit D;ATP6V1D	NM_015994	109.108	160.989	373.754	43.2832
SLC39A1	Zinc transporter ZIP1;SLC39A1	NM_014437	172.993	65.3363	91.7123	54.9363
LAPTM4A	Lysosomal-associated transmembrane protein 4A;LAPTM4A	NM_014713	101.93	131.195	418.639	162.589
ATP1B3	Sodium/potassium-transporting ATPase subunit beta-3;ATP1B3	NM_001679	132.796	291.139	119.118	271.907
ATP5I	ATP synthase subunit e, mitochondrial;ATP5I	NM_007100	29.7893	51.7464	43.3745	37.1791
SLC25A39	Solute carrier family 25 member 39;SLC25A39	NM_016016	72.1403	212.212	186.877	103.769
ARL6IP5	PRA1 family protein 3;ARL6IP5	NM_006407	358.548	100.357	680.829	174.797
SEC61A1	Protein transport protein Sec61 subunit alpha isoform 1;SEC61A1	NM_013336	91.5213	190.259	942.586	64.3698
BCAP31	B-cell receptor-associated protein 31;BCAP31	NR_024450	178.018	100.879	320.453	116.532
TM9SF2	Transmembrane 9 superfamily member 2;TM9SF2	NM_004800	55.2717	30.3161	28.269	19.4219
ATP6V1C2	V-type proton ATPase subunit C 2;ATP6V1C2	NM_001039362	139.615	129.627	288.3	124.3
TSPO	Translocator protein;TSPO	NM_000714	81.8308	186.601	455.54	165.364
MFSD1	Major facilitator superfamily domain-containing protein 1;MFSD1	NM_022736	156.125	62.2002	309.664	30.5202
KCNK1	Potassium channel subfamily K member 1;KCNK1	NM_002245	89.0089	28.2253	54.8116	83.2369
SRPX2	Sushi repeat-containing protein SRPX2;SRPX2	NM_014467	11.1261	123.878	589.98	31.63
TAP1	Antigen peptide transporter 1;TAP1	NM_000593	127.771	192.35	126.455	6.10404
CUTC	Copper homeostasis protein cutC homolog;CUTC	NM_015960	44.1456	1.04538	5.39484	54.9363
ATP6AP1	V-type proton ATPase subunit S1;ATP6AP1	NM_001183	291.791	202.804	296.285	184.231
REEP5	Receptor expression-enhancing protein 5;REEP5	NM_005669	77.5239	256.118	537.11	504.97
SLC25A11	Mitochondrial 2-oxoglutarate/malate carrier protein;SLC25A11	NM_003562	132.078	85.1986	152.134	22.7514
SLC39A13	Zinc transporter ZIP13;SLC39A13	NM_152264	43.7867	91.9936	140.05	17.7572
ATP6V1H	V-type proton ATPase subunit H;ATP6V1H	NM_015941	100.853	28.2253	202.846	26.0809
SLC22A4	Solute carrier family 22 member 4;SLC22A4	NM_003059	231.136	142.695	35.3901	4.99421
SLC20A2	Sodium-dependent phosphate transporter 2;SLC20A2	NM_006749	211.037	243.051	70.7803	134.289
NECAP2	Adaptin ear-binding coat-associated protein 2;NECAP2	NM_018090	95.4693	33.9749	153.213	46.0577
LRPAP1	Alpha-2-macroglobulin receptor-associated protein;LRPAP1	NM_002337	157.201	174.056	523.731	88.786
CFB	Complement factor B Bb fragment;CFB	NM_001710	0	5.7496	20.0688	127.63
SLC35A4	Probable UDP-sugar transporter protein SLC35A4;SLC35A4	NM_080670	75.3705	159.943	91.2807	100.439
SYS1	Protein SYS1 homolog;SYS1	NM_001197129	113.056	53.3145	103.149	122.636
MPZL1	Myelin protein zero-like protein 1;MPZL1	NM_001146191	65.68	28.2253	94.3018	75.4681
PITPNA	Phosphatidylinositol transfer protein alpha isoform;PITPNA	NM_006224	179.812	327.727	179.109	229.734
SLC41A3	Solute carrier family 41 member 3;SLC41A3	NM_017836	93.3158	3.65884	118.902	16.6474
NUP88	Nuclear pore complex protein Nup88;NUP88	NM_002532	27.2769	74.7448	20.7162	210.867
SLCO4A1	Solute carrier organic anion transporter family member 4A1;SLCO4A1	NM_016354	45.5812	105.061	23.3057	2.21965
MCFD2	Multiple coagulation factor deficiency protein 2;MCFD2	NM_001171508	142.845	135.9	427.271	149.271
SLC16A3	Monocarboxylate transporter 4;SLC16A3	NM_001042422	27.9947	37.6337	85.67	4.4393
TM9SF1	Transmembrane 9 superfamily member 1;TM9SF1	NM_006405	50.9648	29.2707	190.761	3.88439
ASNA1	Arsenical pump-driving ATPase;ASNA1	NM_004317	8.61377	26.6572	57.8327	8.8786
IPO4	Importin-4;IPO4	NM_024658	0.717814	42.8606	56.5379	12.2081
SLC39A14	Zinc transporter ZIP14;SLC39A14	NM_001128431	21.5344	61.6775	62.3643	84.3467
TOMM20	Mitochondrial import receptor subunit TOM20 homolog;TOMM20	NM_014765	363.573	355.952	113.076	246.936
SLC25A38	Solute carrier family 25 member 38;SLC25A38	NM_017875	84.3431	7.84036	170.908	4.99421
METT11D1	Protein RSM22 homolog, mitochondrial;METT11D1
PITPNB	Phosphatidylinositol transfer protein beta isoform;PITPNB	NM_012399	55.6306	5.22691	32.1532	254.705
NECAP1	Adaptin ear-binding coat-associated protein 1;NECAP1	NM_015509	49.8881	1.04538	24.6005	138.728
SLC35B2	Adenosine 3'-phospho 5'-phosphosulfate transporter 1;SLC35B2	NM_178148	29.4304	9.40843	164.65	4.99421
TMEM22	Transmembrane protein 22;TMEM22	NM_001097599	11.485	0.522691	30.6427	2.21965
SLC25A28	Mitoferrin-2;SLC25A28	NM_031212	53.4771	262.391	59.7748	16.6474
SLC16A2	Monocarboxylate transporter 8;SLC16A2	NM_006517	37.6852	58.0187	303.622	10.5433
AQP1	Aquaporin-1;AQP1	NM_198098	232.931	172.488	4.31587	505.525
SAAL1	Protein SAAL1;SAAL1	NM_138421	0	0.522691	24.8163	0
SLC31A2	Probable low affinity copper uptake protein 2;SLC31A2	NM_001860	0.717814	0.522691	16.4003	74.9132
MRS2	Magnesium transporter MRS2 homolog, mitochondrial;MRS2	NM_020662	18.3043	99.8339	19.2056	0.554912
ATP1B1	Sodium/potassium-transporting ATPase subunit beta-1;ATP1B1	NM_001677	25.4824	140.604	9.49492	6.10404
IPO5	Importin-5;IPO5	NM_002271	30.1482	8.88574	58.9116	0.554912
CHRNB1	Acetylcholine receptor subunit beta;CHRNB1	NM_000747	8.61377	5.7496	49.8483	41.6184
MCM3AP	80 kDa MCM3-associated protein;MCM3AP	NM_003906	80.0363	61.1548	95.165	49.3872
SLC25A17	Peroxisomal membrane protein PMP34;SLC25A17	NM_006358	5.0247	4.70422	35.6059	1.66474
HIATL1	Hippocampus abundant transcript-like protein 1;HIATL1	NM_032558	10.7672	49.6556	66.0328	51.6069
SLC7A6	Y+L amino acid transporter 2;SLC7A6	NM_001076785	12.5617	2.09076	58.48	170.913
ATP5D	ATP synthase subunit delta, mitochondrial;ATP5D	NM_001001975	7.53705	8.36305	3.02111	25.526
ATP6V1B2	V-type proton ATPase subunit B, brain isoform;ATP6V1B2	NM_001693	173.711	12.0219	93.2228	113.202
COLEC12	Collectin-12;COLEC12	NM_130386	8.97268	19.8623	3.02111	172.578
ABCF2	ATP-binding cassette sub-family F member 2;ABCF2	NM_007189	44.1456	12.5446	76.3909	94.3351
TMEM184B	Transmembrane protein 184B;TMEM184B	NM_001195071	24.0468	4.70422	113.076	8.8786
HDLBP	Vigilin;HDLBP	NM_005336	151.818	198.1	308.801	248.046
SLC15A4	Solute carrier family 15 member 4;SLC15A4	NM_145648	194.528	357.521	103.797	42.7283
SLC39A9	Zinc transporter ZIP9;SLC39A9	NM_018375	18.6632	100.357	68.6223	115.977
SLC25A13	Calcium-binding mitochondrial carrier protein Aralar2;SLC25A13	NM_001160210	58.8608	102.97	16.1845	11.6532
CAPRIN1	Caprin-1;CAPRIN1	NM_005898	58.1429	62.2002	110.27	133.734
SLC25A1	Tricarboxylate transport protein, mitochondrial;SLC25A1	NM_005984	11.8439	86.7667	132.929	9.98842
STX18	Syntaxin-18;STX18	NM_016930	21.8933	88.8574	21.3636	63.8149
REEP6	Receptor expression-enhancing protein 6;REEP6	NM_138393	48.4524	1.56807	30.6427	3.32947
SLC4A2	Anion exchange protein 2;SLC4A2	NM_001199692	26.5591	50.701	84.5911	5.54912
NUP93	Nuclear pore complex protein Nup93;NUP93	NM_014669	187.708	16.7261	46.6114	215.861
SLC25A20	Mitochondrial carnitine/acylcarnitine carrier protein;SLC25A20	NM_000387	6.10142	0.522691	29.5637	1.10982
ABCF1	ATP-binding cassette sub-family F member 1;ABCF1	NM_001025091	81.4719	23.5211	112.213	85.4565
SLC35E1	Solute carrier family 35 member E1;SLC35E1	NM_024881	106.595	70.5633	62.7959	11.0982
AP3D1	AP-3 complex subunit delta-1;AP3D1	NM_001077523	24.0468	32.4068	113.507	3.32947
SLC37A4	Glucose-6-phosphate translocase;SLC37A4	NM_001164277	68.1923	156.807	51.1431	6.65895
SLC25A44	Solute carrier family 25 member 44;SLC25A44	NM_014655	106.236	245.665	105.739	29.9653
SVEP1	Sushi, von Willebrand factor type A, EGF and pentraxin domain-containing protein 1;SVEP1	NM_153366	181.607	257.164	390.155	11.0982
SLC39A6	Zinc transporter ZIP6;SLC39A6	NM_012319	58.8608	82.5851	27.4058	14.4277
SLC25A19	Mitochondrial deoxynucleotide carrier;SLC25A19	NM_001126121	2.51235	64.291	9.27912	1.66474
SLC25A26	S-adenosylmethionine mitochondrial carrier protein;SLC25A26	NR_028475	26.2002	6.27229	55.4589	16.6474
SLC29A1	Equilibrative nucleoside transporter 1;SLC29A1	NM_001078174	33.0194	158.898	135.734	139.838
SLC25A12	Calcium-binding mitochondrial carrier protein Aralar1;SLC25A12	NM_003705	55.2717	18.8169	85.4542	96.5548
VPS33B	Vacuolar protein sorting-associated protein 33B;VPS33B	NM_018668	52.0415	62.7229	32.5848	3.88439
GGA2	ADP-ribosylation factor-binding protein GGA2;GGA2	NM_015044	55.9895	5.7496	69.7013	314.635
ABCF3	ATP-binding cassette sub-family F member 3;ABCF3	NM_018358	35.8907	35.543	59.559	13.8728
COX11	Cytochrome c oxidase assembly protein COX11, mitochondrial;COX11	NM_004375	54.9128	94.0843	44.2377	24.4161
CSE1L	Exportin-2;CSE1L	NM_001316	20.0988	82.0625	19.853	1.66474
TIMM22	Mitochondrial import inner membrane translocase subunit Tim22;TIMM22	NM_013337	42.351	2.61345	17.9109	2.77456
CHAC2	Cation transport regulator-like protein 2;CHAC2	NM_001008708	0	0	0.215794	4.99421
SORT1	Sortilin;SORT1	NM_001205228	216.062	236.779	214.283	7.76877
SLC44A2	Choline transporter-like protein 2;SLC44A2	NM_001145056	88.65	63.7683	162.708	67.1444
ABCB6	ATP-binding cassette sub-family B member 6, mitochondrial;ABCB6	NM_005689	55.9895	51.2237	27.19	75.4681
COL4A4	Collagen alpha-4(IV) chain;COL4A4	NM_000092	329.836	163.08	167.887	17.7572
SEC14L2	SEC14-like protein 2;SEC14L2	NM_012429	49.5292	21.4303	87.3964	2.21965
SLC35A1	CMP-sialic acid transporter;SLC35A1	NM_006416	86.8555	1.56807	68.4066	6.10404
ABCB7	ATP-binding cassette sub-family B member 7, mitochondrial;ABCB7	NM_004299	41.2743	1.04538	8.84754	162.034
TMEM184C	Transmembrane protein 184C;TMEM184C	NM_018241	8.61377	43.906	22.2267	47.7225
SLC35B3	Adenosine 3'-phospho 5'-phosphosulfate transporter 2;SLC35B3	NM_001142540	28.7126	35.543	113.292	1.66474
SLC4A1AP	Kanadaptin;SLC4A1AP	NM_018158	22.6111	21.953	25.0321	71.0288
CCS	Copper chaperone for superoxide dismutase;CCS	NM_005125	64.6033	2.61345	84.5911	51.6069
TCIRG1	V-type proton ATPase 116 kDa subunit a isoform 3;TCIRG1	NM_006019	7.17814	56.4506	18.3425	4.4393
TOM1L1	TOM1-like protein 1;TOM1L1	NM_005486	38.762	3.13614	33.448	143.167
SLC16A12	Monocarboxylate transporter 12;SLC16A12	NM_213606	0	2.61345	0	0
KCNK5	Potassium channel subfamily K member 5;KCNK5	NM_003740	3.58907	0	6.90539	0
PRAF2	PRA1 family protein 2;PRAF2	NM_007213	30.5071	6.27229	112.213	6.10404
IPO13	Importin-13;IPO13	NM_014652	17.5864	36.0657	29.1321	124.855
SLC12A4	Solute carrier family 12 member 4;SLC12A4	NM_001145962	82.5486	31.8841	56.3221	84.3467
SLC25A25	Calcium-binding mitochondrial carrier protein SCaMC-2;SLC25A25	NM_001006643	79.6774	123.355	27.6216	189.78
COG4	Conserved oligomeric Golgi complex subunit 4;COG4	NM_015386	47.0168	21.953	118.686	60.4855
ATP2A2	Sarcoplasmic/endoplasmic reticulum calcium ATPase 2;ATP2A2	NM_170665	97.9816	14.6353	106.386	6.10404
SLC25A35	Solute carrier family 25 member 35;SLC25A35	NM_201520	11.8439	36.5884	41.4324	18.867
SPRYD3	SPRY domain-containing protein 3;SPRYD3	NM_032840	13.2796	12.5446	37.5481	22.1965
SEC14L1	SEC14-like protein 1;SEC14L1	NM_001143998	52.7593	13.0673	21.1478	54.3814
PITPNM1	Membrane-associated phosphatidylinositol transfer protein 1;PITPNM1	NM_001130848	36.2496	45.9968	32.8006	1.10982
ATP10D	Probable phospholipid-transporting ATPase VD;ATP10D	NM_020453	57.4251	67.4271	173.714	87.6762
SLC35A2	UDP-galactose translocator;SLC35A2	NM_001032289	11.485	9.40843	84.8069	1.10982
ATP6V0A2	V-type proton ATPase 116 kDa subunit a isoform 2;ATP6V0A2	NM_012463	3.23016	37.6337	0.431587	0
C20orf11	Protein C20orf11;C20orf11	NM_017896	90.8035	118.651	26.3268	134.289
SLC12A2	Solute carrier family 12 member 2;SLC12A2	NM_001046	10.7672	1.56807	9.06333	1.10982
SLC35C2	Solute carrier family 35 member C2;SLC35C2	NM_015945	1.43563	8.88574	89.9859	58.2658
TM9SF4	Transmembrane 9 superfamily member 4;TM9SF4	NM_014742	2.15344	50.1783	104.228	17.2023
HIAT1	Hippocampus abundant transcript 1 protein;HIAT1	NM_033055	8.97268	6.27229	42.5113	15.5375
SLC30A5	Zinc transporter 5;SLC30A5	NM_022902	6.46033	12.5446	41.6482	61.0404
SLC25A32	Mitochondrial folate transporter/carrier;SLC25A32	NM_030780	1.79454	0	12.0844	6.10404
SFXN4	Sideroflexin-4;SFXN4	NM_213649	19.7399	68.9952	20.5004	8.32369
DIRC2	Disrupted in renal carcinoma protein 2;DIRC2	NM_032839	0.358907	0	31.9374	2.77456
STAM	Signal transducing adapter molecule 1;STAM	NM_003473	21.5344	0.522691	3.66849	19.9768
KCTD5	BTB/POZ domain-containing protein KCTD5;KCTD5	NM_018992	1.07672	27.1799	6.47381	0.554912
PAPPA	Pappalysin-1;PAPPA	NM_002581	78.6006	96.6978	89.3385	3.88439
APOL2	Apolipoprotein L2;APOL2	NM_030882	0.358907	2.09076	12.516	0.554912
PITPNC1	Cytoplasmic phosphatidylinositol transfer protein 1;PITPNC1	NM_181671	28.7126	0	8.84754	1.10982
SLC25A37	Mitoferrin-1;SLC25A37	NM_016612	4.66579	13.0673	19.6372	17.2023
SLC9A7	Sodium/hydrogen exchanger 7;SLC9A7	NM_032591	0	0.522691	35.1743	0
CCDC80	Coiled-coil domain-containing protein 80;CCDC80	NM_199511	11.1261	14.6353	984.234	42.7283
ATP6V0C	V-type proton ATPase 16 kDa proteolipid subunit;ATP6V0C	NM_001198569	3.94798	11.4992	8.84754	7.76877
GGA3	ADP-ribosylation factor-binding protein GGA3;GGA3	NM_001172703	7.17814	2.09076	68.6223	23.8612
SLC22A5	Solute carrier family 22 member 5;SLC22A5	NM_003060	34.814	16.7261	45.5324	2.77456
RANBP9	Ran-binding protein 9;RANBP9	NM_005493	75.0116	116.037	4.31587	52.1618
ABCC3	Canalicular multispecific organic anion transporter 2;ABCC3	NM_003786	4.30688	6.27229	306.427	1.66474
TPCN1	Two pore calcium channel protein 1;TPCN1	NM_001143819	1.79454	50.1783	98.6176	48.8323
SLC37A3	Sugar phosphate exchanger 3;SLC37A3	NM_032295	5.74251	0.522691	37.1165	3.32947
SLC35C1	GDP-fucose transporter 1;SLC35C1	NM_001145265	1.07672	0.522691	45.7482	32.1849
SLC16A5	Monocarboxylate transporter 6;SLC16A5	NM_004695	0	13.0673	2.37373	7.21386
NUP160	Nuclear pore complex protein Nup160;NUP160	NM_015231	15.433	0	6.25801	2.77456
SLC6A6	Sodium- and chloride-dependent taurine transporter;SLC6A6	NM_003043	179.812	72.654	32.8006	110.982
SLC22A1	Solute carrier family 22 member 1;SLC22A1	NM_003057	0	0	0	0
SLC22A18	Solute carrier family 22 member 18;SLC22A18	NM_002555	55.2717	20.3849	20.932	48.8323
SLC31A1	High affinity copper uptake protein 1;SLC31A1	NM_001859	28.7126	1.04538	70.5645	92.1155
SLC39A7	Zinc transporter SLC39A7;SLC39A7	NM_006979	15.7919	0	9.49492	1.10982
CTNS	Cystinosin;CTNS	NM_001031681	4.30688	0	74.4488	21.0867
TMCO3	Transmembrane and coiled-coil domain-containing protein 3;TMCO3	NM_017905	21.1755	74.2221	85.0227	4.99421
SLC24A6	Sodium/potassium/calcium exchanger 6;SLC24A6	NM_024959	0	2.09076	26.9742	28.8554
WDFY2	WD repeat and FYVE domain-containing protein 2;WDFY2	NM_052950	0	0	0.647381	8.8786
LRPPRC	Leucine-rich PPR motif-containing protein, mitochondrial;LRPPRC	NM_133259	64.2444	53.8372	37.1165	4.99421
KPNB1	Importin subunit beta-1;KPNB1	NM_002265	29.4304	2.09076	29.3479	34.9595
KIAA0247	Uncharacterized protein KIAA0247;KIAA0247	NM_014734	12.2028	9.40843	30.4269	33.8497
ATP13A1	Probable cation-transporting ATPase 13A1;ATP13A1	NM_020410	0	7.31767	34.3112	0
HEPH	Hephaestin;HEPH	NM_014799	78.9595	202.281	119.55	70.4739
HGS	Hepatocyte growth factor-regulated tyrosine kinase substrate;HGS	NM_004712	61.0142	3.65884	14.674	89.8958
NUP98	Nuclear pore complex protein Nup96;NUP98	NM_016320	10.0494	53.8372	15.5371	28.3005
SLC4A4	Electrogenic sodium bicarbonate cotransporter 1;SLC4A4	NM_001098484	112.697	220.576	40.5692	28.8554
FLVCR1	Feline leukemia virus subgroup C receptor-related protein 1;FLVCR1	NM_014053	36.9674	10.4538	18.774	0.554912
SLC22A17	Solute carrier family 22 member 17;SLC22A17	NM_020372	25.8413	0	22.8741	77.1328
ABCA11P	Putative ATP-binding cassette sub-family A member 11;ABCA11P	NR_002451	2.15344	0	0.215794	2.77456
SLC27A5	Bile acyl-CoA synthetase;SLC27A5	NM_012254	44.1456	0.522691	8.20015	1.66474
ATP6V1E2	V-type proton ATPase subunit E 2;ATP6V1E2	NM_080653	0	0.522691	0.215794	63.26
MFSD10	Major facilitator superfamily domain-containing protein 10;MFSD10	NM_001120	9.33158	8.88574	56.5379	2.21965
C6orf192	Uncharacterized MFS-type transporter C6orf192;C6orf192	NM_052831	0	0	6.04222	0.554912
KCNE2	Potassium voltage-gated channel subfamily E member 2;KCNE2	NM_172201	10.7672	0	0	0
IPO9	Importin-9;IPO9	NM_018085	21.5344	11.4992	76.6067	6.10404
ATP6V1A	V-type proton ATPase catalytic subunit A;ATP6V1A	NM_001690	30.866	2.61345	14.674	15.5375
ATP6V1C1	V-type proton ATPase subunit C 1;ATP6V1C1	NM_001695	3.58907	0	32.5848	30.5202
SLC26A2	Sulfate transporter;SLC26A2	NM_000112	1.07672	0.522691	15.5371	1.66474
ATP2C1	Calcium-transporting ATPase type 2C member 1;ATP2C1	NM_001001486	1.07672	87.2894	29.1321	32.1849
SLC25A43	Solute carrier family 25 member 43;SLC25A43	NM_145305	0	26.1345	9.06333	0
NUP62	Nuclear pore glycoprotein p62;NUP62	NM_001193357	37.3263	9.40843	21.3636	7.76877
SLC10A3	P3 protein;SLC10A3	NM_001142392	74.6527	27.1799	37.3323	2.21965
ATP6V0A1	V-type proton ATPase 116 kDa subunit a isoform 1;ATP6V0A1	NM_001130020	26.918	87.2894	29.3479	3.88439
SLC38A5	Sodium-coupled neutral amino acid transporter 5;SLC38A5	NM_033518	1.07672	0	0	1.66474
LAPTM4B	Lysosomal-associated transmembrane protein 4B;LAPTM4B	NM_018407	44.8634	2.09076	34.3112	200.878
SLC30A9	Zinc transporter 9;SLC30A9	NM_006345	20.0988	0.522691	23.3057	6.10404
SLC22A23	Solute carrier family 22 member 23;SLC22A23	NM_015482	69.9869	1.04538	82.4331	67.6993
VPS33A	Vacuolar protein sorting-associated protein 33A;VPS33A	NM_022916	5.0247	4.70422	13.8108	39.9537
TOM1	Target of Myb protein 1;TOM1	NM_001135729	20.8166	1.04538	12.9476	32.1849
SLC30A6	Zinc transporter 6;SLC30A6	NM_001193513	0.358907	3.13614	52.222	0.554912
SLC47A1	Multidrug and toxin extrusion protein 1;SLC47A1	NM_018242	31.9427	0	0.215794	13.3179
SLC25A22	Mitochondrial glutamate carrier 1;SLC25A22	NM_001191060	4.30688	54.3598	0.215794	1.10982
SPNS1	Protein spinster homolog 1;SPNS1	NM_001142448	21.8933	1.56807	45.3166	18.867
SLC38A10	Putative sodium-coupled neutral amino acid transporter 10;SLC38A10	NM_001037984	31.9427	196.009	68.4066	54.9363
PPP1R8	Activator of RNA decay;PPP1R8	NM_138558	41.6332	13.59	1.72635	18.867
CD55	Complement decay-accelerating factor;CD55	NM_000574	53.1182	14.1127	26.9742	196.439
FXN	Frataxin(81-210);FXN	NM_000144	6.46033	4.18153	14.4582	0
SEC61A2	Protein transport protein Sec61 subunit alpha isoform 2;SEC61A2	NR_024576	44.5045	87.2894	14.674	2.21965
APOL1	Apolipoprotein L1;APOL1	NM_001136540	4.30688	4.18153	19.853	0
SLC25A29	Mitochondrial carnitine/acylcarnitine carrier protein CACL;SLC25A29	NM_001039355	6.10142	0.522691	20.5004	3.32947
CD46	Membrane cofactor protein;CD46	NM_002389	3.94798	20.3849	45.5324	67.1444
TIMM8A	Mitochondrial import inner membrane translocase subunit Tim8 A;TIMM8A	NM_004085	3.23016	0	17.2635	0
CFH	Complement factor H;CFH	NM_000186	175.147	152.103	204.141	197.549
SLC25A24	Calcium-binding mitochondrial carrier protein SCaMC-1;SLC25A24	NM_013386	0.717814	0	4.31587	0.554912
SLC35B4	UDP-xylose and UDP-N-acetylglucosamine transporter;SLC35B4	NM_032826	1.43563	0	55.6747	0.554912
SLC11A2	Natural resistance-associated macrophage protein 2;SLC11A2	NM_001174126	2.15344	30.3161	3.66849	0
SLC5A6	Sodium-dependent multivitamin transporter;SLC5A6	NM_021095	0.358907	0.522691	39.0586	8.32369
SLC41A1	Solute carrier family 41 member 1;SLC41A1	NM_173854	115.927	42.8606	10.1423	88.786
ATP6V0E2	V-type proton ATPase subunit e 2;ATP6V0E2	NM_145230	36.9674	6.79498	70.3487	3.88439
UCP2	Mitochondrial uncoupling protein 2;UCP2	NM_003355	0	2.61345	0	0
ATP11B	Probable phospholipid-transporting ATPase IF;ATP11B	NM_014616	8.97268	49.1329	13.595	26.6358
APOC1	Apolipoprotein C-I;APOC1	NM_001645	0	0	0	0
SFXN3	Sideroflexin-3;SFXN3	NM_030971	0	0.522691	0.863174	4.4393
SLC39A4	Zinc transporter ZIP4;SLC39A4	NM_017767	1.07672	0	5.61063	2.21965
BCAP29	B-cell receptor-associated protein 29;BCAP29	NM_001008405	20.0988	0.522691	34.527	0.554912
SLC25A40	Solute carrier family 25 member 40;SLC25A40	NM_018843	0	0	0	0
GGA1	ADP-ribosylation factor-binding protein GGA1;GGA1	NM_001001560	19.0221	1.56807	10.5739	97.1097
SLC29A2	Equilibrative nucleoside transporter 2;SLC29A2	NM_001532	24.4057	85.7213	1.94214	0.554912
SLC2A6	Solute carrier family 2, facilitated glucose transporter member 6;SLC2A6	NM_001145099	2.51235	0	54.5958	1.10982
SLC25A27	Mitochondrial uncoupling protein 4;SLC25A27	NM_001204051	0	0	0	0
ATP13A2	Probable cation-transporting ATPase 13A2;ATP13A2	NM_001141973	13.6385	1.04538	54.8116	1.66474
SFXN1	Sideroflexin-1;SFXN1	NM_022754	7.53705	3.65884	29.1321	33.8497
ABCB8	ATP-binding cassette sub-family B member 8, mitochondrial;ABCB8	NM_007188	44.1456	3.65884	18.3425	87.1213
ABCD4	ATP-binding cassette sub-family D member 4;ABCD4	NM_005050	17.5864	1.04538	25.6794	26.6358
SLC43A1	Large neutral amino acids transporter small subunit 3;SLC43A1	NM_001198810	0	0.522691	17.6951	0
CATSPER3	Cation channel sperm-associated protein 3;CATSPER3	NM_178019	34.814	0	0.863174	0.554912
SLC25A33	Solute carrier family 25 member 33;SLC25A33	NM_032315	12.9207	18.8169	0.215794	32.1849
SLC4A3	Anion exchange protein 3;SLC4A3	NM_005070	26.918	48.0876	2.15794	0.554912
TYW1	tRNA wybutosine-synthesizing protein 1 homolog;TYW1	NM_018264	0.717814	0	6.25801	3.88439
CACHD1	VWFA and cache domain-containing protein 1;CACHD1	NM_020925	4.30688	0	9.71071	1.10982
SLC12A6	Solute carrier family 12 member 6;SLC12A6	NM_001042494	23.6879	4.70422	9.06333	18.867
ATP1B2	Sodium/potassium-transporting ATPase subunit beta-2;ATP1B2	NM_001678	26.5591	63.2456	2.80532	2.21965
SHKBP1	SH3KBP1-binding protein 1;SHKBP1	NM_138392	6.46033	19.8623	26.3268	22.1965
SLC35A3	UDP-N-acetylglucosamine transporter;SLC35A3	NM_012243	0	0	3.2369	0
CACNB3	Voltage-dependent L-type calcium channel subunit beta-3;CACNB3	NM_000725	26.5591	40.2472	40.785	0.554912
TOM1L2	TOM1-like protein 2;TOM1L2	NM_001033551	34.0962	23.5211	25.6794	4.4393
CAPRIN2	Caprin-2;CAPRIN2	NM_032156	80.7541	71.0859	37.3323	135.399
ABCD3	ATP-binding cassette sub-family D member 3;ABCD3	NM_002858	44.5045	39.7245	9.71071	4.4393
SLC9A8	Sodium/hydrogen exchanger 8;SLC9A8	NM_015266	0	0	6.25801	8.32369
REEP4	Receptor expression-enhancing protein 4;REEP4	NM_025232	5.74251	1.04538	2.15794	11.6532
SLC33A1	Acetyl-coenzyme A transporter 1;SLC33A1	NM_004733	33.7373	33.9749	11.2213	0
SLC16A4	Monocarboxylate transporter 5;SLC16A4	NM_001201547	40.9154	2.61345	10.5739	1.66474
TCN2	Transcobalamin-2;TCN2	NM_000355	19.381	0	11.0055	29.4104
SLC2A12	Solute carrier family 2, facilitated glucose transporter member 12;SLC2A12	NM_145176	0	0	0.863174	0
SLC29A3	Equilibrative nucleoside transporter 3;SLC29A3	NM_001174098	0.717814	22.4757	35.8217	4.99421
IPO8	Importin-8;IPO8	NM_001190995	13.9974	53.3145	15.1055	2.21965
SLC9A6	Sodium/hydrogen exchanger 6;SLC9A6	NM_001042537	50.6059	0	14.674	28.8554
SLC45A4	Solute carrier family 45 member 4;SLC45A4	NM_001080431	0	0	9.27912	0
APOE	Apolipoprotein E;APOE	NM_000041	10.0494	0	0	0
RANBP10	Ran-binding protein 10;RANBP10	NM_020850	82.9075	20.3849	30.6427	1.10982
SLC26A11	Sodium-independent sulfate anion transporter;SLC26A11	NM_001166348	33.3784	27.7026	12.3002	1.10982
KCTD2	BTB/POZ domain-containing protein KCTD2;KCTD2	NM_015353	29.4304	31.8841	14.0266	34.4046
SORL1	Sortilin-related receptor;SORL1	NM_003105	130.283	44.4287	48.9851	25.526
TM9SF3	Transmembrane 9 superfamily member 3;TM9SF3	NM_020123	22.2522	52.7918	26.5426	44.9479
SLC44A3	Choline transporter-like protein 3;SLC44A3	NM_001114106	7.17814	1.04538	0.863174	18.3121
SLC6A8	Sodium- and chloride-dependent creatine transporter 1;SLC6A8	NM_001142805	27.2769	8.88574	37.3323	93.7802
SNX15	Sorting nexin-15;SNX15	NM_013306	0.717814	30.3161	11.4371	17.7572
ABCG1	ATP-binding cassette sub-family G member 1;ABCG1	NM_004915	16.1508	0.522691	0.215794	11.6532
PEX3	Peroxisomal biogenesis factor 3;PEX3	NM_003630	48.0935	88.3347	19.4214	98.7744
SLC23A2	Solute carrier family 23 member 2;SLC23A2	NM_005116	74.2938	121.264	31.5059	102.659
NUP107	Nuclear pore complex protein Nup107;NUP107	NM_020401	0	0	0	0.554912
SLC16A1	Monocarboxylate transporter 1;SLC16A1	NM_001166496	7.17814	21.4303	26.111	1.10982
PDGFC	Platelet-derived growth factor C, receptor-binding form;PDGFC	NM_016205	13.9974	0	6.47381	0.554912
NUP50	Nucleoporin 50 kDa;NUP50	NM_007172	11.485	0	11.0055	26.6358
KCNE1L	Potassium voltage-gated channel subfamily E member 1-like protein;KCNE1L	NM_012282	0	0	0	0
SLC35E3	Solute carrier family 35 member E3;SLC35E3	NM_018656	17.2275	0	4.74746	0.554912
MFSD9	Major facilitator superfamily domain-containing protein 9;MFSD9	NM_032718	0	0	0	0
TAP2	Antigen peptide transporter 2;TAP2	NM_000544	1.43563	0	9.06333	2.77456
SLC25A23	Calcium-binding mitochondrial carrier protein SCaMC-3;SLC25A23	NM_024103	26.2002	24.0438	11.2213	14.9826
SFXN2	Sideroflexin-2;SFXN2	NM_178858	1.07672	0	3.4527	0
ATP2B4	Plasma membrane calcium-transporting ATPase 4;ATP2B4	NM_001001396	4.30688	4.18153	60.8538	152.046
SLC9A1	Sodium/hydrogen exchanger 1;SLC9A1	NM_003047	5.38361	8.36305	46.3956	42.1733
SLC35D1	UDP-glucuronic acid/UDP-N-acetylgalactosamine transporter;SLC35D1	NM_015139	0.358907	1.04538	33.2322	0.554912
CHRNE	Acetylcholine receptor subunit epsilon;CHRNE	NM_000080	3.23016	2.61345	10.7897	2.77456
SLC10A7	Sodium/bile acid cotransporter 7;SLC10A7	NM_001029998	0	0	3.02111	0
ATP11A	Probable phospholipid-transporting ATPase IH;ATP11A	NM_015205	15.433	1.04538	34.3112	0
NUP54	Nucleoporin p54;NUP54	NM_017426	51.3237	10.9765	10.5739	0.554912
KCTD17	BTB/POZ domain-containing protein KCTD17;KCTD17	NM_024681	4.66579	0.522691	0	23.8612
SLC5A3	Sodium/myo-inositol cotransporter;SLC5A3	NM_006933	43.4277	40.2472	21.7951	13.3179
SLC25A45	Solute carrier family 25 member 45;SLC25A45	NM_001077241	0	0	0	0
SLC23A3	Solute carrier family 23 member 3;SLC23A3	NM_001144889	0	0	0	19.9768
ATP4A	Potassium-transporting ATPase alpha chain 1;ATP4A	NM_000704	13.9974	0	0.215794	0
REEP2	Receptor expression-enhancing protein 2;REEP2	NM_016606	21.8933	2.61345	20.2846	0
TNPO1	Transportin-1;TNPO1	NM_002270	17.2275	53.3145	24.3847	1.66474
SLC45A1	Proton-associated sugar transporter A;SLC45A1	NM_001080397	18.3043	16.2034	12.9476	1.10982
ABCE1	ATP-binding cassette sub-family E member 1;ABCE1	NM_001040876	2.87126	0.522691	5.61063	11.0982
SLC5A10	Sodium/glucose cotransporter 5;SLC5A10	NM_001042450	3.23016	1.56807	7.76857	3.88439
ATP2B1	Plasma membrane calcium-transporting ATPase 1;ATP2B1	NM_001001323	0	13.0673	11.0055	0
SCARA3	Scavenger receptor class A member 3;SCARA3	NM_016240	40.1976	14.6353	108.113	21.0867
SAA2	Serum amyloid protein A(4-101);SAA2	NM_001127380	0.358907	0	0	8.8786
RSC1A1	Regulatory solute carrier protein family 1 member 1;RSC1A1	NM_006511	0.717814	0	10.7897	24.4161
SLC12A9	Solute carrier family 12 member 9;SLC12A9	NM_020246	0	0	17.6951	1.10982
KCNJ10	ATP-sensitive inward rectifier potassium channel 10;KCNJ10	NM_002241	0	0	0	0
SLC7A11	Cystine/glutamate transporter;SLC7A11	NM_014331	40.1976	89.9028	35.1743	3.32947
COX18	Mitochondrial inner membrane protein COX18;COX18	NM_173827	17.9454	0.522691	0.863174	0.554912
CUZD1	CUB and zona pellucida-like domain-containing protein 1;CUZD1	NM_022034	0	0	0	0
RAD50	DNA repair protein RAD50;RAD50	NM_005732	0	0	1.29476	0
CTHRC1	Collagen triple helix repeat-containing protein 1;CTHRC1	NM_138455	0	0	6.6896	0
BMP1	Bone morphogenetic protein 1;BMP1	NM_001199	18.6632	0	20.932	6.65895
SLC30A4	Zinc transporter 4;SLC30A4	NM_013309	0	0	5.39484	1.10982
SLC2A9	Solute carrier family 2, facilitated glucose transporter member 9;SLC2A9	NM_001001290	0	0	0	0
TCOF1	Treacle protein;TCOF1	NM_000356	0	7.31767	0.431587	16.0925
IPO7	Importin-7;IPO7	NM_006391	1.79454	33.4522	9.06333	1.66474
SLC35A5	Probable UDP-sugar transporter protein SLC35A5;SLC35A5	NM_017945	7.89595	1.04538	38.627	1.10982
ABCA3	ATP-binding cassette sub-family A member 3;ABCA3	NM_001089	11.1261	10.9765	22.4425	0
CACNA2D3	Voltage-dependent calcium channel subunit delta-3;CACNA2D3	NM_018398	47.7346	8.88574	3.66849	0.554912
CNTNAP1	Contactin-associated protein 1;CNTNAP1	NM_003632	1.07672	0.522691	7.12119	0
SLC27A3	Long-chain fatty acid transport protein 3;SLC27A3	NM_024330	27.9947	21.4303	0.863174	5.54912
SLC13A3	Solute carrier family 13 member 3;SLC13A3	NM_001011554	0.358907	0	0.215794	53.2716
ABCB10	ATP-binding cassette sub-family B member 10, mitochondrial;ABCB10	NM_012089	6.46033	0	0	0
SLC30A7	Zinc transporter 7;SLC30A7	NM_001144884	27.6358	11.4992	27.8374	0.554912
TNPO2	Transportin-2;TNPO2	NM_001136195	13.9974	1.56807	14.0266	2.21965
SPNS2	Protein spinster homolog 2;SPNS2	NM_001124758	0	0.522691	2.37373	2.21965
SNIP1	Smad nuclear-interacting protein 1;SNIP1	NM_024700	13.9974	7.31767	0.215794	81.5721
SLC7A1	High affinity cationic amino acid transporter 1;SLC7A1	NM_003045	14.3563	5.22691	34.3112	0
SLC37A1	Glycerol-3-phosphate transporter;SLC37A1	NM_018964	2.15344	16.7261	1.07897	0
SLC2A3	Solute carrier family 2, facilitated glucose transporter member 3;SLC2A3	NM_006931	72.8581	77.3582	17.6951	31.63
GOPC	Golgi-associated PDZ and coiled-coil motif-containing protein;GOPC	NM_001017408	12.5617	0	10.7897	0
SLC2A8	Solute carrier family 2, facilitated glucose transporter member 8;SLC2A8	NM_014580	11.485	2.61345	29.7795	4.99421
ATP5S	ATP synthase subunit s, mitochondrial;ATP5S	NM_001003803	0	0	8.63174	12.2081
MFSD3	Major facilitator superfamily domain-containing protein 3;MFSD3	NM_138431	0	3.13614	31.2901	0.554912
ATP9A	Probable phospholipid-transporting ATPase IIA;ATP9A	NM_006045	47.0168	1.56807	13.8108	2.77456
KCNC4	Potassium voltage-gated channel subfamily C member 4;KCNC4	NM_004978	10.0494	0	35.8217	0.554912
SLC25A14	Brain mitochondrial carrier protein 1;SLC25A14	NM_003951	22.6111	0.522691	11.6529	1.10982
HHIP	Hedgehog-interacting protein;HHIP	NM_022475	0	0	0.431587	0
NALCN	Sodium leak channel non-selective protein;NALCN	NM_052867	0.717814	0.522691	5.17904	0
KCNJ11	ATP-sensitive inward rectifier potassium channel 11;KCNJ11	NM_000525	0	0	0	0
CATSPER1	Cation channel sperm-associated protein 1;CATSPER1	NM_053054	0	0	0	0
KCNS3	Potassium voltage-gated channel subfamily S member 3;KCNS3	NM_002252	28.3537	1.04538	0.215794	138.728
SLC12A7	Solute carrier family 12 member 7;SLC12A7	NM_006598	43.4277	4.18153	61.5012	2.77456
ABCC2	Canalicular multispecific organic anion transporter 1;ABCC2	NM_000392	0	0	0	0
SLC35D2	UDP-N-acetylglucosamine/UDP-glucose/GDP-mannose transporter;SLC35D2	NM_007001	0.717814	0.522691	4.31587	119.306
IPO11	Importin-11;IPO11	NM_001134779	0	5.7496	0.215794	0
TYW1B	tRNA wybutosine-synthesizing protein 1 homolog B;TYW1B	NM_001145440	0.717814	0	0	0
SLC7A8	Large neutral amino acids transporter small subunit 2;SLC7A8	NM_012244	85.061	139.036	50.7115	84.3467
SLC39A3	Zinc transporter ZIP3;SLC39A3	NM_144564	0	5.7496	0	0
NUP155	Nuclear pore complex protein Nup155;NUP155	NM_004298	0	0	0	0
ATP6V1G2	V-type proton ATPase subunit G 2;ATP6V1G2	NM_130463	13.6385	67.9498	0.215794	0.554912
TOMM20L	TOMM20-like protein 1;TOMM20L	NM_207377	0	0	0	0
SAC3D1	SAC3 domain-containing protein 1;SAC3D1	NM_013299	0	1.04538	7.33698	0.554912
SLC19A2	Thiamine transporter 1;SLC19A2	NM_006996	23.329	0	0	1.66474
SLC24A1	Sodium/potassium/calcium exchanger 1;SLC24A1	NM_004727	0	0	0	0
SLC24A5	Sodium/potassium/calcium exchanger 5;SLC24A5	NM_205850	0	0	0.431587	0
SLC2A10	Solute carrier family 2, facilitated glucose transporter member 10;SLC2A10	NM_030777	0	0	20.0688	0.554912
MFSD8	Major facilitator superfamily domain-containing protein 8;MFSD8	NM_152778	0.717814	1.56807	1.51055	117.087
ABCA7	ATP-binding cassette sub-family A member 7;ABCA7	NM_019112	0.358907	8.36305	0.215794	0
ATP8B2	Probable phospholipid-transporting ATPase ID;ATP8B2	NM_020452	16.1508	1.04538	10.5739	0
SLC19A1	Folate transporter 1;SLC19A1	NM_001205206	0	0	0	0
ATP9B	Probable phospholipid-transporting ATPase IIB;ATP9B	NM_198531	1.07672	23.5211	6.90539	0
SLC27A2	Very long-chain acyl-CoA synthetase;SLC27A2	NM_001159629	0	0	0	0
SLC1A4	Neutral amino acid transporter A;SLC1A4	NM_001193493	97.9816	5.22691	2.15794	117.641
ATP7B	WND/140 kDa;ATP7B	NM_000053	0	0	7.76857	16.0925
SLC5A2	Sodium/glucose cotransporter 2;SLC5A2	NM_003041	8.61377	18.2942	2.15794	11.0982
SLC25A16	Graves disease carrier protein;SLC25A16	NM_152707	0.717814	0.522691	7.55277	0
HCN3	Potassium/sodium hyperpolarization-activated cyclic nucleotide-gated channel 3;HCN3	NM_020897	33.3784	49.6556	0.431587	2.77456
SLC25A36	Solute carrier family 25 member 36;SLC25A36	NM_001104647	57.0662	162.034	13.3792	82.682
KCNAB1	Voltage-gated potassium channel subunit beta-1;KCNAB1	NM_003471	0	0	0	0
SLC8A3	Sodium/calcium exchanger 3;SLC8A3	NM_001130417	0	0	0	0
SLC35E4	Solute carrier family 35 member E4;SLC35E4	NM_001001479	44.1456	1.04538	3.2369	34.9595
ABCA1	ATP-binding cassette sub-family A member 1;ABCA1	NM_005502	5.38361	26.6572	5.17904	2.21965
ABCB9	ATP-binding cassette sub-family B member 9;ABCB9	NM_019624	1.07672	5.22691	4.96325	0.554912
PITPNM2	Membrane-associated phosphatidylinositol transfer protein 2;PITPNM2	NM_020845	0	0	1.72635	0
SFXN5	Sideroflexin-5;SFXN5	NM_144579	6.81923	30.3161	1.07897	0.554912
SLC17A5	Sialin;SLC17A5	NM_012434	14.3563	0.522691	74.0172	7.21386
STAM2	Signal transducing adapter molecule 2;STAM2	NM_005843	9.33158	0	0.215794	0
SLC1A5	Neutral amino acid transporter B(0);SLC1A5	NM_001145144	18.6632	2.09076	108.76	83.7918
AQP9	Aquaporin-9;AQP9	NM_020980	0	0	0	0
SLC6A9	Sodium- and chloride-dependent glycine transporter 1;SLC6A9	NM_001024845	0	0	0	0.554912
ABCC1	Multidrug resistance-associated protein 1;ABCC1	NM_004996	0.358907	0.522691	3.88428	74.9132
SLC25A30	Kidney mitochondrial carrier protein 1;SLC25A30	NM_001010875	0	0	2.15794	0
RANBP6	Ran-binding protein 6;RANBP6	NM_012416	0	0	2.15794	0
WDFY1	WD repeat and FYVE domain-containing protein 1;WDFY1	NM_020830	3.94798	8.36305	4.74746	105.433
ABCA8	ATP-binding cassette sub-family A member 8;ABCA8	NM_007168	15.0741	1.04538	11.2213	0.554912
PGAP1	GPI inositol-deacylase;PGAP1	NM_024989	0.717814	0	0.431587	0
ABCA6	ATP-binding cassette sub-family A member 6;ABCA6	NM_080284	0	0	0.215794	39.9537
KCNE1	Potassium voltage-gated channel subfamily E member 1;KCNE1	NM_000219	29.0715	1.56807	32.5848	2.77456
KCNK15	Potassium channel subfamily K member 15;KCNK15	NM_022358	0	0	0	0
SLC9A3	Sodium/hydrogen exchanger 3;SLC9A3	NM_004174	0	0	0	0
SLC44A1	Choline transporter-like protein 1;SLC44A1	NM_080546	3.58907	1.04538	61.2854	18.3121
SLC13A4	Solute carrier family 13 member 4;SLC13A4	NM_012450	0	0	0	0
KCTD3	BTB/POZ domain-containing protein KCTD3;KCTD3	NM_016121	1.07672	1.56807	1.29476	3.88439
CACNA1D	Voltage-dependent L-type calcium channel subunit alpha-1D;CACNA1D	NM_000720	0	0.522691	0	22.1965
MCART1	Mitochondrial carrier triple repeat protein 1;MCART1	NM_033412	0	0	9.27912	0
ABCC5	Multidrug resistance-associated protein 5;ABCC5	NM_005688	10.4083	7.84036	1.29476	0.554912
SORCS3	VPS10 domain-containing receptor SorCS3;SORCS3	NM_014978	11.8439	8.36305	0.215794	0
LENG8	Leukocyte receptor cluster member 8;LENG8	NM_052925	4.30688	3.65884	23.3057	5.54912
CP	Ceruloplasmin;CP	NM_000096	0.358907	0	0.863174	0
SLC2A11	Solute carrier family 2, facilitated glucose transporter member 11;SLC2A11	NM_001024939	50.6059	21.953	19.4214	7.21386
NETO2	Neuropilin and tolloid-like protein 2;NETO2	NM_001201477	0	0	5.82643	0
TNPO3	Transportin-3;TNPO3	NM_001191028	0	0	0.215794	0
KCTD9	BTB/POZ domain-containing protein KCTD9;KCTD9	NM_017634	6.81923	14.1127	1.94214	2.21965
SLC15A2	Solute carrier family 15 member 2;SLC15A2	NM_001145998	0	0	0	0
RHCE	Blood group Rh(CE) polypeptide;RHCE	NM_020485	0	0	0.215794	1.10982
SORCS1	VPS10 domain-containing receptor SorCS1;SORCS1	NM_001013031	0	0	0	0
APOL4	Apolipoprotein L4;APOL4	NM_030643	2.51235	0	0	31.0751
CACNA1I	Voltage-dependent T-type calcium channel subunit alpha-1I;CACNA1I	NM_001003406	0	0	0	0
NRXN3	Neurexin-3-alpha;NRXN3	NM_004796	34.814	0.522691	0.431587	0.554912
SLC9A5	Sodium/hydrogen exchanger 5;SLC9A5	NM_004594	0.358907	0.522691	0	0.554912
TPCN2	Two pore calcium channel protein 2;TPCN2	NM_139075	0	19.3396	0.431587	0
CACNA1A	Voltage-dependent P/Q-type calcium channel subunit alpha-1A;CACNA1A	NM_000068	12.5617	2.61345	6.47381	0.554912
SLC25A18	Mitochondrial glutamate carrier 2;SLC25A18	NM_031481	0	0	1.07897	0
MFSD7	Major facilitator superfamily domain-containing protein 7;MFSD7	NM_032219	4.30688	0.522691	6.04222	21.6416
SLC25A34	Solute carrier family 25 member 34;SLC25A34	NM_207348	0.358907	0	0.215794	0
SLC26A4	Pendrin;SLC26A4	NM_000441	0	0.522691	0	9.98842
ATP11C	Probable phospholipid-transporting ATPase IG;ATP11C	NM_001010986	0	0	0.215794	0
KCNAB2	Voltage-gated potassium channel subunit beta-2;KCNAB2	NM_001199860	1.43563	21.4303	1.94214	0
ABCA5	ATP-binding cassette sub-family A member 5;ABCA5	NM_018672	13.2796	18.2942	0.431587	0
ATP13A3	Probable cation-transporting ATPase 13A3;ATP13A3	NM_024524	12.5617	4.70422	15.5371	1.66474
HEPHL1	Hephaestin-like protein 1;HEPHL1	NM_001098672	0	0	0.215794	0
SLC22A15	Solute carrier family 22 member 15;SLC22A15	NM_018420	3.58907	0	19.2056	0
SLC39A10	Zinc transporter ZIP10;SLC39A10	NM_001127257	0	0	15.1055	24.9711
SLC1A2	Excitatory amino acid transporter 2;SLC1A2	NM_001195728	11.8439	0	0.215794	0
CLDND2	Claudin domain-containing protein 2;CLDND2	NM_152353	0.717814	0	1.07897	0
ATP2A1	Sarcoplasmic/endoplasmic reticulum calcium ATPase 1;ATP2A1	NM_004320	0	0	0.431587	0
SLC43A2	Large neutral amino acids transporter small subunit 4;SLC43A2	NM_152346	0	0	0	0
ATP6V0A4	V-type proton ATPase 116 kDa subunit a isoform 4;ATP6V0A4	NM_020632	0	0	3.88428	0
ATP7A	Copper-transporting ATPase 1;ATP7A	NM_000052	0.358907	3.13614	18.9898	0
SLC16A7	Monocarboxylate transporter 2;SLC16A7	NM_004731	0	0	0	0
ABCC10	Multidrug resistance-associated protein 7;ABCC10	NM_001198934	1.79454	0	26.5426	0.554912
SLC45A3	Solute carrier family 45 member 3;SLC45A3	NM_033102	0	0	0	0
SLC16A13	Monocarboxylate transporter 13;SLC16A13	NM_201566	0	0	0	0
SCN3B	Sodium channel subunit beta-3;SCN3B	NM_001040151	0	0	0	0
SLC27A1	Long-chain fatty acid transport protein 1;SLC27A1	NM_198580	0	0.522691	2.80532	23.3063
CACNB2	Voltage-dependent L-type calcium channel subunit beta-2;CACNB2	NM_000724	0	0	0	0
SLC6A12	Sodium- and chloride-dependent betaine transporter;SLC6A12	NM_001122847	0	0	0	0
CACNA1H	Voltage-dependent T-type calcium channel subunit alpha-1H;CACNA1H	NM_001005407	0	0	0	0
SLC7A5	Large neutral amino acids transporter small subunit 1;SLC7A5	NM_003486	0.717814	6.79498	24.1689	1.10982
KCNAB3	Voltage-gated potassium channel subunit beta-3;KCNAB3	NM_004732	0	0	0	0
CFHR3	Complement factor H-related protein 3;CFHR3	NM_001166624	0	0	0	0
CACNB4	Voltage-dependent L-type calcium channel subunit beta-4;CACNB4	NM_001005747	1.43563	17.2488	0	0
SLC4A9	Anion exchange protein 4;SLC4A9	NM_031467	0	0	0	0
SLC18A2	Synaptic vesicular amine transporter;SLC18A2	NM_003054	0	2.09076	0.431587	0
SLC15A3	Solute carrier family 15 member 3;SLC15A3	NM_016582	0.358907	31.8841	0.215794	0
ATP8B4	Probable phospholipid-transporting ATPase IM;ATP8B4	NM_024837	0	0	0	0
PLUNC	Protein Plunc;PLUNC	NM_016583	0	0	0	0
SAA4	Serum amyloid A-4 protein;SAA4	NM_006512	0	0	0	0.554912
FOLR4	Probable folate receptor delta;FOLR4	NM_001199206	0	0	0	0
SLC8A1	Sodium/calcium exchanger 1;SLC8A1	NM_001112800	0	0	0	0
KCNMB1	Calcium-activated potassium channel subunit beta-1;KCNMB1	NM_004137	0	0	0	0
SLC25A42	Solute carrier family 25 member 42;SLC25A42	NM_178526	12.5617	4.18153	2.15794	1.10982
HIATL2	Hippocampus abundant transcript-like protein 2;HIATL2	NR_002894	0	0	0	0
FOLR1	Folate receptor alpha;FOLR1	NM_000802	0	0	0	0
TMEM184A	Transmembrane protein 184A;TMEM184A	NM_001097620	11.1261	0.522691	1.72635	5.54912
TMEM20	Transmembrane protein 20;TMEM20	NM_001134658	0	0	0	0
CACNG3	Voltage-dependent calcium channel gamma-3 subunit;CACNG3	NM_006539	0	0	0	0
UCP3	Mitochondrial uncoupling protein 3;UCP3	NM_003356	0	0	0	0
SLC25A10	Mitochondrial dicarboxylate carrier;SLC25A10	NM_012140	1.07672	0	6.90539	0
SLC4A7	Sodium bicarbonate cotransporter 3;SLC4A7	NM_003615	0	0	0	0
ABCC4	Multidrug resistance-associated protein 4;ABCC4	NM_001105515	0	0	0	0
SLC6A11	Sodium- and chloride-dependent GABA transporter 3;SLC6A11	NM_014229	0	0	0	0
SLC2A14	Solute carrier family 2, facilitated glucose transporter member 14;SLC2A14	NM_153449	0	0	0	0
APOL3	Apolipoprotein L3;APOL3	NM_145640	0	0	0.215794	0
ABCC6	Multidrug resistance-associated protein 6;ABCC6	NM_001079528	0	0	0	0
SLC6A16	Orphan sodium- and chloride-dependent neurotransmitter transporter NTT5;SLC6A16	NM_014037	5.0247	0	0.215794	0
C18orf45	Transmembrane protein C18orf45;C18orf45	NM_032933	0	0	0	0
SELP	P-selectin;SELP	NM_003005	0	0	0	0
SLC5A9	Sodium/glucose cotransporter 4;SLC5A9	NM_001011547	0	0	0	0
SLC10A1	Sodium/bile acid cotransporter;SLC10A1	NM_003049	0	0	0	0
SLC22A25	Solute carrier family 22 member 25;SLC22A25	NM_199352	0	0	0	0
SLC2A2	Solute carrier family 2, facilitated glucose transporter member 2;SLC2A2	NM_000340	0	0	0	0
ATP1A3	Sodium/potassium-transporting ATPase subunit alpha-3;ATP1A3	NM_152296	0	0	0	0
ATP1A2	Sodium/potassium-transporting ATPase subunit alpha-2;ATP1A2	NM_000702	0	0	0	0
AQP3	Aquaporin-3;AQP3	NM_004925	1.07672	58.0187	2.37373	236.393
ABCD1	ATP-binding cassette sub-family D member 1;ABCD1	NM_000033	0	0	1.29476	0
RHCG	Ammonium transporter Rh type C;RHCG	NM_016321	0	0	0	0.554912
SLC39A5	Zinc transporter ZIP5;SLC39A5	NM_001135195	0	0	0	0
KCNJ4	Inward rectifier potassium channel 4;KCNJ4	NM_004981	0.358907	0	0	0
C7	Complement component C7;C7	NM_000587	0	0	0	0
MIP	Lens fiber major intrinsic protein;MIP	NM_012064	0	0	0	0
SLC30A3	Zinc transporter 3;SLC30A3	NM_003459	0	0	0	0
GPR98	G-protein coupled receptor 98;GPR98	NM_032119	11.485	0	0	0
REEP3	Receptor expression-enhancing protein 3;REEP3	NM_001001330	7.89595	18.2942	20.2846	1.10982
KCNJ6	G protein-activated inward rectifier potassium channel 2;KCNJ6	NM_002240	0	0	12.9476	0
SLC22A2	Solute carrier family 22 member 2;SLC22A2	NM_003058	0	0	0	0
CACNA2D2	Voltage-dependent calcium channel subunit delta-2;CACNA2D2	NM_001005505	0.717814	3.13614	0	0
CSMD3	CUB and sushi domain-containing protein 3;CSMD3	NM_052900	0	1.04538	0	0
SLCO1B1	Solute carrier organic anion transporter family member 1B1;SLCO1B1	NM_006446	0	0	0	0
SLC22A3	Solute carrier family 22 member 3;SLC22A3	NM_021977	0	0	0	0
CNGA1	cGMP-gated cation channel alpha-1;CNGA1	NM_000087	0	0	0	0
SLC6A5	Sodium- and chloride-dependent glycine transporter 2;SLC6A5	NM_004211	0	0	0	0
SCN10A	Sodium channel protein type 10 subunit alpha;SCN10A	NM_006514	0	0	0	0
SLC12A5	Solute carrier family 12 member 5;SLC12A5	NM_001134771	0	0	9.9265	0
SORCS2	VPS10 domain-containing receptor SorCS2;SORCS2	NM_020777	0	0	0	0
F5	Coagulation factor V light chain;F5	NM_000130	7.17814	0	0	1.10982
KCNH6	Potassium voltage-gated channel subfamily H member 6;KCNH6	NM_030779	0	0	0	0
SLC13A5	Solute carrier family 13 member 5;SLC13A5	NM_001143838	0	0	0	0
SLCO1C1	Solute carrier organic anion transporter family member 1C1;SLCO1C1	NM_001145944	0	0	0	0
ABCG4	ATP-binding cassette sub-family G member 4;ABCG4	NM_001142505	0	0	0	0
SELE	E-selectin;SELE	NM_000450	0	0	0	0
SCN4A	Sodium channel protein type 4 subunit alpha;SCN4A	NM_000334	0	0	0	0
SLC6A3	Sodium-dependent dopamine transporter;SLC6A3	NM_001044	0	0	0	0
PDGFD	Platelet-derived growth factor D, receptor-binding form;PDGFD	NM_025208	0.358907	0	3.2369	77.6877
MTTP	Microsomal triglyceride transfer protein large subunit;MTTP	NM_000253	0	0	0	0
SLC1A3	Excitatory amino acid transporter 1;SLC1A3	NM_001166695	0	0	0	0
SCN5A	Sodium channel protein type 5 subunit alpha;SCN5A	NM_000335	0	0	0	0
ABCA13	ATP-binding cassette sub-family A member 13;ABCA13	NM_152701	0	0	0	0
SLC26A9	Solute carrier family 26 member 9;SLC26A9	NM_052934	0	0	0	0
SLC4A8	Electroneutral sodium bicarbonate exchanger 1;SLC4A8	NM_001039960	0	0	0	0
CACNA1B	Voltage-dependent N-type calcium channel subunit alpha-1B;CACNA1B	NM_000718	0	0	0	0
CNTNAP2	Contactin-associated protein-like 2;CNTNAP2	NM_014141	0.358907	0	23.7373	0
SLC12A3	Solute carrier family 12 member 3;SLC12A3	NM_000339	0	0	0	0
CACNA1F	Voltage-dependent L-type calcium channel subunit alpha-1F;CACNA1F	NM_005183	0	0	0	0
ABCA10	ATP-binding cassette sub-family A member 10;ABCA10	NM_080282	0	0	0	0
CACNA1C	Voltage-dependent L-type calcium channel subunit alpha-1C;CACNA1C	NM_000719	0	0	0	2.77456
CACNB1	Voltage-dependent L-type calcium channel subunit beta-1;CACNB1	NM_000723	0	0	0	0
KCNK10	Potassium channel subfamily K member 10;KCNK10	NM_021161	0	0	0	0
SLCO1A2	Solute carrier organic anion transporter family member 1A2;SLCO1A2	NM_021094	0	0	0	0
SLC7A2	Low affinity cationic amino acid transporter 2;SLC7A2	NM_001008539	0	0	0.215794	0
ATP10B	Probable phospholipid-transporting ATPase VB;ATP10B	NM_025153	0	0	0	0
ATP2B2	Plasma membrane calcium-transporting ATPase 2;ATP2B2	NM_001001331	0	0	0	0
SCN3A	Sodium channel protein type 3 subunit alpha;SCN3A	NM_001081676	0	0	0	0
KCNMA1	Calcium-activated potassium channel subunit alpha-1;KCNMA1	NM_001014797	0.358907	0	1.07897	11.0982
SCN9A	Sodium channel protein type 9 subunit alpha;SCN9A	NM_002977	0	0	0	0
KCNC1	Potassium voltage-gated channel subfamily C member 1;KCNC1	NM_001112741	0	0	0	0
SLC7A14	Probable cationic amino acid transporter;SLC7A14	NM_020949	0	0	0	0
MSR1	Macrophage scavenger receptor types I and II;MSR1	NM_002445	0	0	0	1.10982
CUBN	Cubilin;CUBN	NM_001081	0	0	0	0.554912
SLC39A8	Zinc transporter ZIP8;SLC39A8	NM_001135146	0.717814	43.3833	0.215794	0.554912
APOB	Apolipoprotein B-48;APOB	NM_000384	0	0	0	0
APOA1	Apolipoprotein A-I(1-242);APOA1	NM_000039	0	0	0	0
APOA2	Apolipoprotein A-II(1-76);APOA2	NM_001643	0	0	0	0
APOA5	Apolipoprotein A-V;APOA5	NM_001166598	0	0	0	0
APOC2	Apolipoprotein C-II;APOC2	NM_000483	0	0	0	0
APOC3	Apolipoprotein C-III;APOC3	NM_000040	0	0	0	0
BPIL1	Bactericidal/permeability-increasing protein-like 1;BPIL1	NM_025227	0	0	0	0
SLC7A10	Asc-type amino acid transporter 1;SLC7A10	NM_019849	0	0	0	0
CNTNAP3	Contactin-associated protein-like 3;CNTNAP3	NM_033655	0	0	0	0
CNTNAP4	Contactin-associated protein-like 4;CNTNAP4	NM_033401	0	0	0	0
CNTNAP5	Contactin-associated protein-like 5;CNTNAP5	NM_130773	0	0	0	0
FXYD2	Sodium/potassium-transporting ATPase gamma chain;FXYD2	NM_001680	0	0	0	0
CACNA2D1	Voltage-dependent calcium channel subunit delta-1;CACNA2D1	NM_000722	0	0	0	0
C4BPB	C4b-binding protein beta chain;C4BPB	NM_000716	0	0	0	0
ABCC9	ATP-binding cassette transporter sub-family C member 9;ABCC9	NM_005691	0	0	0	0
ABCC13	Putative ATP-binding cassette transporter sub-family C member 13;ABCC13	NR_003087	0	0	0	0
ATP8A1	Probable phospholipid-transporting ATPase IA;ATP8A1	NM_001105529	0	0	0	0
ASTL	Astacin-like metalloendopeptidase;ASTL	NM_001002036	0	0	0	0
AQP2	Aquaporin-2;AQP2	NM_000486	0	0	0	0
AQP4	Aquaporin-4;AQP4	NM_001650	0	0	0	0
ATP8A2	Probable phospholipid-transporting ATPase IB;ATP8A2	NM_016529	0	0	0	0
ATP8B1	Probable phospholipid-transporting ATPase IC;ATP8B1	NM_005603	0	0	1.29476	43.2832
ATP12A	Potassium-transporting ATPase alpha chain 2;ATP12A	NM_001185085	0	0	0	0
ATP1A4	Sodium/potassium-transporting ATPase subunit alpha-4;ATP1A4	NM_001001734	0	0	0	0
AQP7P3	Putative aquaporin-7-like protein 3;AQP7P3	NR_026558	0	0	0	0
ATP13A5	Probable cation-transporting ATPase 13A5;ATP13A5	NM_198505	0	0	0	0
ATP2C2	Calcium-transporting ATPase type 2C member 2;ATP2C2	NM_014861	0	0	0	0
C2orf66	Uncharacterized protein C2orf66;C2orf66	NM_213608	0	0	0	0
SLC25A31	ADP/ATP translocase 4;SLC25A31	NM_031291	0	0	0	0
SLC7A9	B(0,+)-type amino acid transporter 1;SLC7A9	NM_001126335	0	0	0	0
AMAC1	Protein AMAC1;AMAC1	NM_152462	0	0	0	0
CACNA1E	Voltage-dependent R-type calcium channel subunit alpha-1E;CACNA1E	NM_000721	1.79454	0	0.215794	0
CACNA1G	Voltage-dependent T-type calcium channel subunit alpha-1G;CACNA1G	NM_018896	0	0	0	0
APOF	Apolipoprotein F;APOF	NM_001638	0	0	0	0
APOH	Beta-2-glycoprotein 1;APOH	NM_000042	0	0	0	0
ABCA4	Retinal-specific ATP-binding cassette transporter;ABCA4	NM_000350	0	0	0	0
ABCC8	ATP-binding cassette transporter sub-family C member 8;ABCC8	NM_000352	0	0	0	0
C6	Complement component C6;C6	NM_000065	0	0	0	0
CACNA2D4	Voltage-dependent calcium channel subunit delta-4;CACNA2D4	NM_172364	0	0	0	0
C8A	Complement component C8 alpha chain;C8A	NM_000562	0	0	0	0
CHRND	Acetylcholine receptor subunit delta;CHRND	NM_000751	0	0	0	0
ABCG5	ATP-binding cassette sub-family G member 5;ABCG5	NM_022436	0	0	0	0
ABCG8	ATP-binding cassette sub-family G member 8;ABCG8	NM_022437	0	0	0	0
SLC7A3	Cationic amino acid transporter 3;SLC7A3	NM_001048164	0	0	0	0
SLC7A4	Cationic amino acid transporter 4;SLC7A4	NM_004173	0	0	0	0
CR2	Complement receptor type 2;CR2	NM_001006658	0	0	0	0
CHRNB2	Neuronal acetylcholine receptor subunit beta-2;CHRNB2	NM_000748	0	0.522691	0	0
CHRNB4	Neuronal acetylcholine receptor subunit beta-4;CHRNB4	NM_000750	0	0	0	0
ABCG2	ATP-binding cassette sub-family G member 2;ABCG2	NM_004827	0	0	0	0
ATP2A3	Sarcoplasmic/endoplasmic reticulum calcium ATPase 3;ATP2A3	NM_005173	0	0	0	1.66474
ATP1B4	X/potassium-transporting ATPase subunit beta-m;ATP1B4	NM_001142447	0	0	0	0
CHRNG	Acetylcholine receptor subunit gamma;CHRNG	NM_005199	0	0	0	0
SLC4A1	Band 3 anion transport protein;SLC4A1	NM_000342	0	0	0	0
C2orf83	Folate transporter-like protein C2orf83;C2orf83	NM_001162483	0	0	0	0
SLC2A7	Solute carrier family 2, facilitated glucose transporter member 7;SLC2A7	NM_207420	0	0	0	0
CR1	Complement receptor type 1;CR1	NM_000573	0	0	0	0
C2	Complement C2a fragment;C2	NM_000063	0	0	0	0
DCBLD1	Discoidin, CUB and LCCL domain-containing protein 1;DCBLD1	NM_173674	0	0	0	0
CHAC1	Cation transport regulator-like protein 1;CHAC1	NM_024111	8.61377	12.5446	12.9476	0
SLC1A6	Excitatory amino acid transporter 4;SLC1A6	NM_005071	0	0	0	0
APOL5	Apolipoprotein L5;APOL5	NM_030642	0	0	0	0
APOL6	Apolipoprotein L6;APOL6	NM_030641	0	0	0.431587	21.6416
CNGA2	Cyclic nucleotide-gated olfactory channel;CNGA2	NM_005140	0	0	0	0
CNGA3	Cyclic nucleotide-gated cation channel alpha-3;CNGA3	NM_001079878	0	0	0	0
CNGA4	Cyclic nucleotide-gated cation channel alpha-4;CNGA4	NM_001037329	1.07672	0.522691	21.5794	0.554912
CNGB1	Cyclic nucleotide-gated cation channel beta-1;CNGB1	NM_001135639	0	0	0	0
CNGB3	Cyclic nucleotide-gated cation channel beta-3;CNGB3	NM_019098	0	0	0	0
ABCA2	ATP-binding cassette sub-family A member 2;ABCA2	NM_001606	0	0	0	0
ABCA9	ATP-binding cassette sub-family A member 9;ABCA9	NM_080283	0.358907	0	0	0
ABCA12	ATP-binding cassette sub-family A member 12;ABCA12	NM_015657	0	1.56807	0	0
MPZL2	Myelin protein zero-like protein 2;MPZL2	NM_005797	0.358907	2.61345	4.10008	55.4912
MPZL3	Myelin protein zero-like protein 3;MPZL3	NM_198275	0	0	0	3.88439
SLC1A7	Excitatory amino acid transporter 5;SLC1A7	NM_006671	0	0	0	1.10982
SLC1A1	Excitatory amino acid transporter 3;SLC1A1	NM_004170	0	0.522691	10.1423	0
KCNH1	Potassium voltage-gated channel subfamily H member 1;KCNH1	NM_002238	0	0	0	0
KCNH2	Potassium voltage-gated channel subfamily H member 2;KCNH2	NM_000238	0	0	0	0
KCNH3	Potassium voltage-gated channel subfamily H member 3;KCNH3	NM_012284	0	0	0	0
KCNS1	Potassium voltage-gated channel subfamily S member 1;KCNS1	NM_002251	0	0	0	0
KCNS2	Potassium voltage-gated channel subfamily S member 2;KCNS2	NM_020697	0	0	0	0
KCNT1	Potassium channel subfamily T member 1;KCNT1	NM_020822	0	0	0	0
KCNT2	Potassium channel subfamily T member 2;KCNT2	NM_198503	0	0.522691	1.51055	0
KCNV2	Potassium voltage-gated channel subfamily V member 2;KCNV2	NM_133497	0	0	0	0
KCNMB3	Calcium-activated potassium channel subunit beta-3;KCNMB3	NR_028135	3.94798	0	0	0
KCNMB4	Calcium-activated potassium channel subunit beta-4;KCNMB4	NM_014505	0.358907	0	4.10008	0
KCNA5	Potassium voltage-gated channel subfamily A member 5;KCNA5	NM_002234	0	0	0	0
ABCB4	Multidrug resistance protein 3;ABCB4	NM_000443	0	0	0	0
ABCB1	Multidrug resistance protein 1;ABCB1	NM_000927	0	0	0	0
SLC44A4	Choline transporter-like protein 4;SLC44A4	NM_001178044	0	0	0	0
SLC44A5	Choline transporter-like protein 5;SLC44A5	NM_001130058	0	0	0	0
CFHR4	Complement factor H-related protein 4;CFHR4	NM_001201550	0	0	0	0
CFHR5	Complement factor H-related protein 5;CFHR5	NM_030787	0	0	0	0
CFHR1	Complement factor H-related protein 1;CFHR1	NM_002113	0	0	0	0
CFHR2	Complement factor H-related protein 2;CFHR2	NM_005666	0	0	0	0
SLC24A3	Sodium/potassium/calcium exchanger 3;SLC24A3	NM_020689	0	0	0	0
SLC24A4	Sodium/potassium/calcium exchanger 4;SLC24A4	NM_153646	0	0	0	0
KCNJ8	ATP-sensitive inward rectifier potassium channel 8;KCNJ8	NM_004982	0	0	0	0
KCNJ1	ATP-sensitive inward rectifier potassium channel 1;KCNJ1	NM_000220	0	0	0	0
KCNJ12	ATP-sensitive inward rectifier potassium channel 12;KCNJ12	NM_021012	0	0	0	0
KCNJ13	Inward rectifier potassium channel 13;KCNJ13	NM_001172416	0	0	0	0
KCNJ14	ATP-sensitive inward rectifier potassium channel 14;KCNJ14	NM_013348	0	0	0	0
KCNJ15	ATP-sensitive inward rectifier potassium channel 15;KCNJ15	NM_002243	0	0.522691	0.863174	94.89
KCNJ16	Inward rectifier potassium channel 16;KCNJ16	NM_018658	0	0	0	0
NUP62CL	Nucleoporin-62 C-terminal-like protein;NUP62CL	NM_017681	0	0	0	0
HCN4	Potassium/sodium hyperpolarization-activated cyclic nucleotide-gated channel 4;HCN4	NM_005477	0	0	0	0
HCN1	Potassium/sodium hyperpolarization-activated cyclic nucleotide-gated channel 1;HCN1	NM_021072	0	0	0	0
HCN2	Potassium/sodium hyperpolarization-activated cyclic nucleotide-gated channel 2;HCN2	NM_001194	0	0	0	0
SLC8A2	Sodium/calcium exchanger 2;SLC8A2	NM_015063	0	0	0	0
KCNJ2	Inward rectifier potassium channel 2;KCNJ2	NM_000891	0	0	0.215794	0
KCNJ3	G protein-activated inward rectifier potassium channel 1;KCNJ3	NM_002239	0	0	0	0
KCNJ5	G protein-activated inward rectifier potassium channel 4;KCNJ5	NM_000890	0	0	0	0
HHIPL1	HHIP-like protein 1;HHIPL1	NM_001127258	0.358907	0	12.7318	0
HHIPL2	HHIP-like protein 2;HHIPL2	NM_024746	0	0	0	0
SLC16A9	Monocarboxylate transporter 9;SLC16A9	NM_194298	0	0	7.55277	0
MCART2	Mitochondrial carrier triple repeat protein 2;MCART2	NM_001034172	0	0	0	0
CSMD1	CUB and sushi domain-containing protein 1;CSMD1	NM_033225	0	0	0	0
F13B	Coagulation factor XIII B chain;F13B	NM_001994	0	0	0	0
MEP1B	Meprin A subunit beta;MEP1B	NM_005925	0	0	0	0
KCNB1	Potassium voltage-gated channel subfamily B member 1;KCNB1	NM_004975	0	0	0	0
KCNC2	Potassium voltage-gated channel subfamily C member 2;KCNC2	NM_139136	0	0	0	0
KCND1	Potassium voltage-gated channel subfamily D member 1;KCND1	NM_004979	0	0	0.215794	0
KCND2	Potassium voltage-gated channel subfamily D member 2;KCND2	NM_012281	0	0	0	0
KCND3	Potassium voltage-gated channel subfamily D member 3;KCND3	NM_004980	0	0	0	0
KCNE3	Potassium voltage-gated channel subfamily E member 3;KCNE3	NM_005472	0	0	0	0
KCNG1	Potassium voltage-gated channel subfamily G member 1;KCNG1	NM_002237	0	0	0	0
KCNG2	Potassium voltage-gated channel subfamily G member 2;KCNG2	NM_012283	0	0	0	0
KCNG3	Potassium voltage-gated channel subfamily G member 3;KCNG3	NM_133329	0	0.522691	0	0
KCNG4	Potassium voltage-gated channel subfamily G member 4;KCNG4	NM_172347	0	0	0	0
CACNG2	Voltage-dependent calcium channel gamma-2 subunit;CACNG2	NM_006078	0	0	0	0
CACNG4	Voltage-dependent calcium channel gamma-4 subunit;CACNG4	NM_014405	0	0	0	0
CACNG5	Voltage-dependent calcium channel gamma-5 subunit;CACNG5	NM_145811	0	0	0	0
CACNG7	Voltage-dependent calcium channel gamma-7 subunit;CACNG7	NM_031896	0	0	0	0
CACNG8	Voltage-dependent calcium channel gamma-8 subunit;CACNG8	NM_031895	0	0	0	0
SLC25A21	Mitochondrial 2-oxodicarboxylate carrier;SLC25A21	NM_001171170	0	0	0	0
MFRP	Membrane frizzled-related protein;MFRP	NM_031433	0	0	4.10008	0
KCNA2	Potassium voltage-gated channel subfamily A member 2;KCNA2	NM_001204269	0	0	0	0
KCNA3	Potassium voltage-gated channel subfamily A member 3;KCNA3	NM_002232	0	0	0	0
KCNA4	Potassium voltage-gated channel subfamily A member 4;KCNA4	NM_002233	0	0	0	0
KCNA10	Potassium voltage-gated channel subfamily A member 10;KCNA10	NM_005549	0	0	0	0
KCNH4	Potassium voltage-gated channel subfamily H member 4;KCNH4	NM_012285	0	0	0	0
KCNH5	Potassium voltage-gated channel subfamily H member 5;KCNH5	NM_139318	0	0	0	0
NKG7	Protein NKG7;NKG7	NM_005601	0	0	0	0
KCNH8	Potassium voltage-gated channel subfamily H member 8;KCNH8	NM_144633	0	0	0	0
KCNK2	Potassium channel subfamily K member 2;KCNK2	NM_001017424	0	0	0	0
FOLR2	Folate receptor beta;FOLR2	NM_000803	0	0	0	0
KCNK3	Potassium channel subfamily K member 3;KCNK3	NM_002246	0	0	0	0
KCNK9	Potassium channel subfamily K member 9;KCNK9	NM_016601	0	0	0	0
KCNK13	Potassium channel subfamily K member 13;KCNK13	NM_022054	0	0	0	0
KCNK7	Potassium channel subfamily K member 7;KCNK7	NM_005714	6.81923	0	0	0
KCNK16	Potassium channel subfamily K member 16;KCNK16	NM_001135105	0	0	0	0
KCNK18	Potassium channel subfamily K member 18;KCNK18	NM_181840	0	0	0	0
KCNN2	Small conductance calcium-activated potassium channel protein 2;KCNN2	NM_021614	0	0	0	0
KCNN3	Small conductance calcium-activated potassium channel protein 3;KCNN3	NM_001204087	0	0	0	0
KCNN4	Intermediate conductance calcium-activated potassium channel protein 4;KCNN4	NM_002250	2.15344	0	0.863174	272.462
KCNQ1	Potassium voltage-gated channel subfamily KQT member 1;KCNQ1	NM_000218	0	0	0	0
RHBG	Ammonium transporter Rh type B;RHBG	NM_020407	0	0	0	0
RHAG	Rhesus blood group-associated glycoprotein;RHAG	NM_000324	0	0	0	0
REEP1	Receptor expression-enhancing protein 1;REEP1	NM_001164730	0	0	0	0
MARCO	Macrophage receptor MARCO;MARCO	NM_006770	0	0	0	0
SLC2A13	Proton myo-inositol cotransporter;SLC2A13	NM_052885	0	0	0	0
LAPTM5	Lysosomal-associated transmembrane protein 5;LAPTM5	NM_006762	0	0	0	0
PCOTH	Protein PCOTH;PCOTH	NM_001014442	0	0	5.17904	0
KCNB2	Potassium voltage-gated channel subfamily B member 2;KCNB2	NM_004770	0	0	0	0
SLC26A5	Prestin;SLC26A5	NM_001167962	0	0	0	0
SLC26A7	Anion exchange transporter;SLC26A7	NM_052832	0	0	0	0
SLC26A8	Testis anion transporter 1;SLC26A8	NM_001193476	0	0	0	0
SLC12A1	Solute carrier family 12 member 1;SLC12A1	NM_000338	0	0	0	0
SLC26A1	Sulfate anion transporter 1;SLC26A1	NM_134425	2.51235	0	0	0
SCN8A	Sodium channel protein type 8 subunit alpha;SCN8A	NM_001177984	0	0	0	0
SCN4B	Sodium channel subunit beta-4;SCN4B	NM_001142348	0	0	0	0
SLC16A8	Monocarboxylate transporter 3;SLC16A8	NM_013356	17.2275	0	0	0
SLC26A3	Chloride anion exchanger;SLC26A3	NM_000111	0	0	0	0
SCN7A	Sodium channel protein type 7 subunit alpha;SCN7A	NM_002976	0	0	0	0
SLC27A6	Long-chain fatty acid transport protein 6;SLC27A6	NM_001017372	0	0	0	0
SLC28A1	Sodium/nucleoside cotransporter 1;SLC28A1	NM_004213	0	0	0	0
SLC28A2	Sodium/nucleoside cotransporter 2;SLC28A2	NM_004212	0	0	0	0
SLC22A6	Solute carrier family 22 member 6;SLC22A6	NM_004790	0	0	0	0
SLC22A8	Solute carrier family 22 member 8;SLC22A8	NM_001184732	0	0	0	0
SLC22A9	Solute carrier family 22 member 9;SLC22A9	NM_080866	0	0	0	0
SLC22A11	Solute carrier family 22 member 11;SLC22A11	NM_018484	0	0	0	0
SLC22A12	Solute carrier family 22 member 12;SLC22A12	NM_144585	0	0	0	0
SLC22A13	Solute carrier family 22 member 13;SLC22A13	NM_004256	0	0	0	0
SLC22A16	Solute carrier family 22 member 16;SLC22A16	NM_033125	0	0	0	0
SLC28A3	Solute carrier family 28 member 3;SLC28A3	NM_001199633	0	0	0	0
SEC14L3	SEC14-like protein 3;SEC14L3	NM_174975	0	0	0	0
SEC14L4	SEC14-like protein 4;SEC14L4	NM_001161368	0	0	0	0
SLC15A1	Solute carrier family 15 member 1;SLC15A1	NM_005073	0	0	0	0
SLC19A3	Thiamine transporter 2;SLC19A3	NM_025243	0	0	0	0
SLC47A2	Multidrug and toxin extrusion protein 2;SLC47A2	NM_001099646	0	0	0	6.10404
SLC4A10	Sodium-driven chloride bicarbonate exchanger;SLC4A10	NM_001178015	0	0	0	0
SLC35D3	Solute carrier family 35 member D3;SLC35D3	NM_001008783	0	0	0	0
SLC39A2	Zinc transporter ZIP2;SLC39A2	NM_014579	0	0	0	1.10982
SLC35E2	Solute carrier family 35 member E2;SLC35E2	NM_182838	3.94798	0.522691	2.15794	0
SLC17A4	Putative small intestine sodium-dependent phosphate transport protein;SLC17A4	NM_005495	0	0	0	0
SLC10A2	Ileal sodium/bile acid cotransporter;SLC10A2	NM_000452	0	0	0	0
SLC10A4	Sodium/bile acid cotransporter 4;SLC10A4	NM_152679	0	0	0	0
SCN11A	Sodium channel protein type 11 subunit alpha;SCN11A	NM_014139	0	0	0	0
SVOPL	Putative transporter SVOPL;SVOPL	NM_001139456	0	0	0	0
SVOP	Synaptic vesicle 2-related protein;SVOP	NM_018711	0	0	0	0
SLC25A15	Mitochondrial ornithine transporter 1;SLC25A15	NM_014252	0	0	1.72635	0
SLC25A2	Mitochondrial ornithine transporter 2;SLC25A2	NM_031947	0	0	0	0
TTR	Transthyretin;TTR	NM_000371	0	0	0	0
SPNS3	Protein spinster homolog 3;SPNS3	NM_182538	0	0	0	0
PAPPA2	Pappalysin-2;PAPPA2	NM_020318	0	0	0	0
SLC25A41	Solute carrier family 25 member 41;SLC25A41	NM_173637	0	0	0	0
RHD	Blood group Rh(D) polypeptide;RHD	NM_001127691	0	0	0	0
LAX1	Lymphocyte transmembrane adapter 1;LAX1	NM_001136190	0	0	0	0
NETO1	Neuropilin and tolloid-like protein 1;NETO1	NM_001201465	0	0	0	0
SCN1A	Sodium channel protein type 1 subunit alpha;SCN1A	NM_001165963	0	0	0	0
SCN1B	Sodium channel subunit beta-1;SCN1B	NM_001037	0	0	0	0
ATP6V1G3	V-type proton ATPase subunit G 3;ATP6V1G3	NM_133262	0	0	0	0
SLC41A2	Solute carrier family 41 member 2;SLC41A2	NM_032148	0	0	9.71071	0
OCA2	P protein;OCA2	NM_000275	8.97268	0.522691	0.215794	0
SUSD3	Sushi domain-containing protein 3;SUSD3	NM_145006	0	0	0	0
SLC6A14	Sodium- and chloride-dependent neutral and basic amino acid transporter B(0+);SLC6A14	NM_007231	0	0	0	0
SLC6A15	Orphan sodium- and chloride-dependent neurotransmitter transporter NTT73;SLC6A15	NM_001146335	0	0	1.94214	0
SLC45A2	Membrane-associated transporter protein;SLC45A2	NM_001012509	0	0	0	0
SCARA5	Scavenger receptor class A member 5;SCARA5	NM_173833	0.358907	0	0	0
SLC16A10	Monocarboxylate transporter 10;SLC16A10	NM_018593	0	0	0	5.54912
SLC16A14	Monocarboxylate transporter 14;SLC16A14	NM_152527	0	0	0	0
SCN2A	Sodium channel protein type 2 subunit alpha;SCN2A	NM_001040142	0	0	0	0
SCN2B	Sodium channel subunit beta-2;SCN2B	NM_004588	1.07672	0	0	0
KCNQ2	Potassium voltage-gated channel subfamily KQT member 2;KCNQ2	NM_004518	0	0	0	0
KCNQ3	Potassium voltage-gated channel subfamily KQT member 3;KCNQ3	NM_001204824	0	0	0	0
SLC37A2	Sugar phosphate exchanger 2;SLC37A2	NM_001145290	0	0	0	0
PITPNM3	Membrane-associated phosphatidylinositol transfer protein 3;PITPNM3	NM_001165966	0	0	0.863174	0
KCNQ4	Potassium voltage-gated channel subfamily KQT member 4;KCNQ4	NM_004700	0	0	0	0
SLC17A7	Vesicular glutamate transporter 1;SLC17A7	NM_020309	0	0	0	0
SLC17A6	Vesicular glutamate transporter 2;SLC17A6	NM_020346	0	0	0	0
SLC17A8	Vesicular glutamate transporter 3;SLC17A8	NM_001145288	0	0	0	0
SLC6A1	Sodium- and chloride-dependent GABA transporter 1;SLC6A1	NM_003042	0	0	0	0
SLC6A2	Sodium-dependent noradrenaline transporter;SLC6A2	NM_001043	0	0	0	0
SLC17A1	Sodium-dependent phosphate transport protein 1;SLC17A1	NM_005074	0	0	0	0
SLC34A1	Sodium-dependent phosphate transport protein 2A;SLC34A1	NM_001167579	0	0	0	0
SLC34A2	Sodium-dependent phosphate transport protein 2B;SLC34A2	NM_001177998	0	0	0	0
SLC34A3	Sodium-dependent phosphate transport protein 2C;SLC34A3	NM_001177316	0	0	0	0
SLC17A2	Sodium-dependent phosphate transport protein 3;SLC17A2	NM_005835	0	0	0	0
SLC17A3	Sodium-dependent phosphate transport protein 4;SLC17A3	NM_001098486	0	0	0	0
RTBDN	Retbindin;RTBDN	NM_001080997	0	0	0	0
NRXN2	Neurexin-2-alpha;NRXN2	NM_015080	0	0	0	0
SLC29A4	Equilibrative nucleoside transporter 4;SLC29A4	NM_001040661	0	27.1799	0	0
SLC10A6	Solute carrier family 10 member 6;SLC10A6	NM_197965	0	0	0	0
ATP6V0D2	V-type proton ATPase subunit d 2;ATP6V0D2	NM_152565	0	0	0	0
SLC13A1	Solute carrier family 13 member 1;SLC13A1	NM_022444	0	0	0	0
SLC13A2	Solute carrier family 13 member 2;SLC13A2	NM_001145975	0	0	0	0
SLC22A20	Solute carrier family 22 member 20;SLC22A20	NM_001004326	0	0	0	0
SLC22A24	Solute carrier family 22 member 24;SLC22A24	NM_001136506	0	0	0	0
SLC23A1	Solute carrier family 23 member 1;SLC23A1	NM_005847	0	0	5.39484	0
TCN1	Transcobalamin-1;TCN1	NM_001062	0	0	0	0
SLC14A1	Urea transporter, erythrocyte;SLC14A1	NM_001128588	0	0	0	0
SEZ6	Seizure protein 6 homolog;SEZ6	NM_001098635	0	0	0	0
TLL1	Tolloid-like protein 1;TLL1	NM_001204760	0	0	0	0
TLL2	Tolloid-like protein 2;TLL2	NM_012465	1.79454	1.04538	46.6114	0
SEZ6L	Seizure 6-like protein;SEZ6L	NM_001184773	0	0	0	0
SEZ6L2	Seizure 6-like protein 2;SEZ6L2	NM_001114099	1.43563	0	73.3698	1.10982
ATP6V1B1	V-type proton ATPase subunit B, kidney isoform;ATP6V1B1	NM_001692	0	0	0	0
SLC6A7	Sodium-dependent proline transporter;SLC6A7	NM_014228	0	0	0	0
SLC30A10	Zinc transporter 10;SLC30A10	NM_018713	0	0	2.80532	0
SLC30A1	Zinc transporter 1;SLC30A1	NM_021194	24.0468	0.522691	29.1321	1.66474
SLC30A2	Zinc transporter 2;SLC30A2	NM_001004434	0	0	0	0
SLC9A10	Sodium/hydrogen exchanger 10;SLC9A10	NM_183061	0	0	0	0
SLC9A11	Sodium/hydrogen exchanger 11;SLC9A11	NM_178527	0	0	0	0
SAA3P	Putative serum amyloid A-3 protein;SAA3P	NR_026576	0	0	0	0
SLC6A17	Orphan sodium- and chloride-dependent neurotransmitter transporter NTT4;SLC6A17	NM_001010898	0.717814	0	0	1.66474
SLC6A18	Sodium- and chloride-dependent transporter XTRP2;SLC6A18	NM_182632	0	0	0	0
SLC5A1	Sodium/glucose cotransporter 1;SLC5A1	NM_000343	0	0	0	0
SLC5A4	Low affinity sodium-glucose cotransporter;SLC5A4	NM_014227	0	0	0	0
SLC5A5	Sodium/iodide cotransporter;SLC5A5	NM_000453	0	0	0	0
SLC7A7	Y+L amino acid transporter 1;SLC7A7	NM_001126105	0	0	0	1.66474
SLC5A7	High affinity choline transporter 1;SLC5A7	NM_021815	0	0	0	0
SLC5A8	Sodium-coupled monocarboxylate transporter 1;SLC5A8	NM_145913	0	0	0	0
SLC5A11	Sodium/myo-inositol cotransporter 2;SLC5A11	NM_052944	0	0	0	0
SLC6A20	Sodium- and chloride-dependent transporter XTRP3;SLC6A20	NM_020208	0	0	0	0
SLC5A12	Sodium-coupled monocarboxylate transporter 2;SLC5A12	NM_178498	0	0	0	0
SLC9A9	Sodium/hydrogen exchanger 9;SLC9A9	NM_173653	0	0	19.2056	0.554912
SLCO4C1	Solute carrier organic anion transporter family member 4C1;SLCO4C1	NM_180991	0	0	0	0
SLCO5A1	Solute carrier organic anion transporter family member 5A1;SLCO5A1	NM_001146008	0	0	0	0
SLCO6A1	Solute carrier organic anion transporter family member 6A1;SLCO6A1	NM_173488	0	0	0	0
SLCO1B3	Solute carrier organic anion transporter family member 1B3;SLCO1B3	NM_019844	0	0	0	0
SLCO2A1	Solute carrier organic anion transporter family member 2A1;SLCO2A1	NM_005630	0	0	0	0
SLCO2B1	Solute carrier organic anion transporter family member 2B1;SLCO2B1	NM_001145211	0	0	0	0
SLC18A3	Vesicular acetylcholine transporter;SLC18A3	NM_003055	0	0	0.647381	0
PRHOXNB	Putative 2-oxo-4-hydroxy-4-carboxy-5-ureidoimidazoline decarboxylase;PRHOXNB	NM_001105577	0	0	0	0
UCP1	Mitochondrial brown fat uncoupling protein 1;UCP1	NM_021833	0	0	0	0
C6orf186	UPF0624 protein C6orf186;C6orf186	NM_001123364	0	0	0	0
ATP4B	Potassium-transporting ATPase subunit beta;ATP4B	NM_000705	0	29.2707	0	0.554912
ATP2B3	Plasma membrane calcium-transporting ATPase 3;ATP2B3	NM_001001344	0	0	0	0
AMAC1L2	Protein AMAC1L2;AMAC1L2	NM_054028	0	0	0	0
APOA4	Apolipoprotein A-IV;APOA4	NM_000482	0	0	0	0
AQP10	Aquaporin-10;AQP10	NM_080429	0	0	0	0
SLC2A4	Solute carrier family 2, facilitated glucose transporter member 4;SLC2A4	NM_001042	0.717814	0	0	0
SLC2A5	Solute carrier family 2, facilitated glucose transporter member 5;SLC2A5	NM_001135585	0	7.84036	0	0
SLC25A6	ADP/ATP translocase 3;SLC25A6	NM_001636	0	0	0	0
ATP8B3	Probable phospholipid-transporting ATPase IK;ATP8B3	NM_001178002	0.358907	17.2488	0.215794	0.554912
CATSPER2	Cation channel sperm-associated protein 2;CATSPER2	NM_054020	0	0	0	0
CATSPER4	Cation channel sperm-associated protein 4;CATSPER4	NM_198137	0	0	0	0
AQP5	Aquaporin-5;AQP5	NM_001651	0	0.522691	0.215794	3.32947
AQP6	Aquaporin-6;AQP6	NM_001652	0	0	0	0
AQP7	Aquaporin-7;AQP7	NM_001170	0	0	0	0
AQP8	Aquaporin-8;AQP8	NM_001169	1.43563	0	0.431587	0
CACNA1S	Voltage-dependent L-type calcium channel subunit alpha-1S;CACNA1S	NM_000069	0	0	0	0
SLC22A7	Solute carrier family 22 member 7;SLC22A7	NM_006672	0	0	0	0
SLC22A10	Solute carrier family 22 member 10;SLC22A10	NM_001039752	0	0	0	0
SLC22A14	Solute carrier family 22 member 14;SLC22A14	NM_004803	0	0	0	0
SLC10A5	Sodium/bile acid cotransporter 5;SLC10A5	NM_001010893	0	0	0	0
KCNJ9	G protein-activated inward rectifier potassium channel 3;KCNJ9	NM_004983	0	0	0	0
C4BPA	C4b-binding protein alpha chain;C4BPA	NM_000715	0	0	13.595	0
SRPX	Sushi repeat-containing protein SRPX;SRPX	NM_001170750	8.61377	0	0.215794	0.554912
KCNQ5	Potassium voltage-gated channel subfamily KQT member 5;KCNQ5	NM_001160130	33.0194	9.40843	0	0.554912
KCNU1	Potassium channel subfamily U member 1;KCNU1	NM_001031836	0	0	0	0
KCNV1	Potassium voltage-gated channel subfamily V member 1;KCNV1	NM_014379	0	0	0	0
KCNMB2	Calcium-activated potassium channel subunit beta-2;KCNMB2	NM_005832	0	0	0	0
KCNA1	Potassium voltage-gated channel subfamily A member 1;KCNA1	NM_000217	1.07672	0	0	0
LIM2	Lens fiber membrane intrinsic protein;LIM2	NM_001161748	12.9207	0.522691	0.215794	0
KCNC3	Potassium voltage-gated channel subfamily C member 3;KCNC3	NM_004977	0	0	0	0
CR1L	Complement component receptor 1-like protein;CR1L	NM_175710	0	0	0.215794	0
KCNH7	Potassium voltage-gated channel subfamily H member 7;KCNH7	NM_033272	0	0	0	0
NRXN1	Neurexin-1-alpha;NRXN1	NM_001135659	0	0	0.215794	0
NGB	Neuroglobin;NGB	NM_021257	0	0	0	0
ABCC12	Multidrug resistance-associated protein 9;ABCC12	NM_033226	0	0	0	0
KCNA7	Potassium voltage-gated channel subfamily A member 7;KCNA7	NM_031886	0	0	0	0
ABCC11	ATP-binding cassette transporter sub-family C member 11;ABCC11	NM_032583	0.717814	0	0	0
ABCD2	ATP-binding cassette sub-family D member 2;ABCD2	NM_005164	0	0	0	0
ABCB5	ATP-binding cassette sub-family B member 5;ABCB5	NM_001163941	0	0	0	0
ABCB11	Bile salt export pump;ABCB11	NM_003742	0	0	0	0
NRP2	Neuropilin-2;NRP2	NM_003872	1.07672	0	12.9476	117.641
SLC16A6	Monocarboxylate transporter 7;SLC16A6	NM_001174166	0	0	0	0
MCART6	Mitochondrial carrier triple repeat protein 6;MCART6	NM_001012755	0	0	0.215794	0
CFTR	Cystic fibrosis transmembrane conductance regulator;CFTR	NM_000492	0	0	0	0
SLC24A2	Sodium/potassium/calcium exchanger 2;SLC24A2	NM_001193288	0	0	0	0
KCNA6	Potassium voltage-gated channel subfamily A member 6;KCNA6	NM_002235	0	0	0	0
BZRPL1	Peripheral-type benzodiazepine receptor-like protein 1;BZRPL1
MEP1A	Meprin A subunit alpha;MEP1A	NM_005588	0	0	0	0
SLC27A4	Long-chain fatty acid transport protein 4;SLC27A4	NM_005094	0	0	0	0
FREM2	FRAS1-related extracellular matrix protein 2;FREM2	NM_207361	0	0	0	0
PRF1	Perforin-1;PRF1	NM_001083116	0	0	0	0
KCNK4	Potassium channel subfamily K member 4;KCNK4	NM_033310	0	0	0	0
KCNK6	Potassium channel subfamily K member 6;KCNK6	NM_004823	0	0	2.15794	0
KCNK12	Potassium channel subfamily K member 12;KCNK12	NM_022055	0	0	0	0
KCNK17	Potassium channel subfamily K member 17;KCNK17	NM_001135111	0	0	0	0
KCNN1	Small conductance calcium-activated potassium channel protein 1;KCNN1	NM_002248	0	0	0	0
SELL	L-selectin;SELL	NM_000655	0	0	0	0
ATP10A	Probable phospholipid-transporting ATPase VA;ATP10A	NM_024490	0	0	0	0
ATP13A4	Probable cation-transporting ATPase 13A4;ATP13A4	NM_032279	0	0	0	0
MPZ	Myelin P0 protein;MPZ	NM_000530	0	0.522691	2.58952	0
SUSD4	Sushi domain-containing protein 4;SUSD4	NM_017982	5.0247	0	0	0
SLC6A13	Sodium- and chloride-dependent GABA transporter 2;SLC6A13	NM_001190997	0	0	0	0
TTPA	Alpha-tocopherol transfer protein;TTPA	NM_000370	0	0	0	0
SLC4A5	Electrogenic sodium bicarbonate cotransporter 4;SLC4A5	NM_021196	0	0	0	0
RBP3	Retinol-binding protein 3;RBP3	NM_002900	0	0	0	0
SLCO3A1	Solute carrier organic anion transporter family member 3A1;SLCO3A1	NM_001145044	0	0	0	0
SEC14L5	SEC14-like protein 5;SEC14L5	NM_014692	0	0	0	0
SLC11A1	Natural resistance-associated macrophage protein 1;SLC11A1	NM_000578	12.5617	28.748	0.647381	1.66474
SLC6A19	Sodium-dependent neutral amino acid transporter B(0);SLC6A19	NM_001003841	0	0	0	0
SLC6A4	Sodium-dependent serotonin transporter;SLC6A4	NM_001045	0	0	0	0
SLC14A2	Urea transporter, kidney;SLC14A2	NM_007163	0	0	0	0
SLC16A11	Monocarboxylate transporter 11;SLC16A11	NM_153357	0	1.56807	0	0
SLC7A13	Solute carrier family 7 member 13;SLC7A13	NM_138817	0	0	0	0
SLC18A1	Chromaffin granule amine transporter;SLC18A1	NM_001135691	0	0	0	0
FLVCR2	Feline leukemia virus subgroup C receptor-related protein 2;FLVCR2	NM_001195283	0	0	0	0
SLC39A12	Zinc transporter ZIP12;SLC39A12	NM_001145195	0	0	0	0
KCNF1	Potassium voltage-gated channel subfamily F member 1;KCNF1	NM_002236	0	0	0	0
FOLR3	Folate receptor gamma;FOLR3	NM_000804	0	0	0	0
SLC9A2	Sodium/hydrogen exchanger 2;SLC9A2	NM_003048	0	0	0	0
SLC9A4	Sodium/hydrogen exchanger 4;SLC9A4	NM_001011552	0	0	0	0
SLC30A8	Zinc transporter 8;SLC30A8	NM_001172811	0	0	0	0
CNTNAP3B	Contactin-associated protein-like 3B;CNTNAP3B	NM_001201380	0	0	0	0
MT-ATP6	ATP synthase subunit a;MT-ATP6
FETA	Putative FetA-like protein;FETA
MT-ATP8	ATP synthase protein 8;MT-ATP8
CTR3L_HUMAN	Putative cationic amino acid transporter 3-like protein;CTR3L_HUMAN
LPLUNC1	Long palate, lung and nasal epithelium carcinoma-associated protein 1;LPLUNC1
LPLUNC4	Long palate, lung and nasal epithelium carcinoma-associated protein 4;LPLUNC4
C20orf59	Uncharacterized MFS-type transporter C20orf59;C20orf59
KCTD9L	Putative BTB/POZ domain-containing protein KCTD9-like protein;KCTD9L
FREM3	FRAS1-related extracellular matrix protein 3;FREM3	NM_001168235	0	0	0	0
S15AX_HUMAN	Peptide/histidine transporter ENSP00000340402;S15AX_HUMAN
OSTA	Organic solute transporter subunit alpha;OSTA
LATH	Latherin;LATH
MCP62_HUMAN	Putative mitochondrial carrier protein FLJ44862;MCP62_HUMAN
YJ008_HUMAN	Putative ZP domain-containing protein LOC729800;YJ008_HUMAN
SPLUNC3	Short palate, lung and nasal epithelium carcinoma-associated protein 3;SPLUNC3
22AX_HUMAN	Putative solute carrier family 22 member ENSG00000182157;S22AX_HUMAN
TIMM16	Mitochondrial import inner membrane translocase subunit Tim16;TIMM16
VAS1L_HUMAN	V-type proton ATPase subunit S1-like protein;VAS1L_HUMAN
KCNMB3L	Putative calcium-activated potassium channel subunit beta-3-like protein;KCNMB3L
LPLUNC3	Long palate, lung and nasal epithelium carcinoma-associated protein 3;LPLUNC3
HDMCP	Hepatocellular carcinoma down-regulated mitochondrial carrier protein;HDMCP
YK019_HUMAN	Putative mitochondrial carrier protein LOC494141;YK019_HUMAN
SPLUNC2	Short palate, lung and nasal epithelium carcinoma-associated protein 2;SPLUNC2
TIMM23B	Putative mitochondrial import inner membrane translocase subunit Tim23B;TIMM23B
YP037_HUMAN	Putative uncharacterized protein ENSP00000341502;YP037_HUMAN
