# Supplementary material for: High Throughput Gene Expression Analysis Identifies Reliable Expression Markers of Human Corneal Endothelial Cells
Source: PLoS One. 2013 Jul 2;8(7):e67546. doi: 10.1371/journal.pone.0067546 (PMC3699644; doi:10.1371/journal.pone.0067546)
Supplement: Table S4 — Transcription Factors. List of cytokine transcription factors (based on PANTHER classification system) and their respective RPM values for young CEC-DM, old CEC-DM, CEC cultures and corneal stroma. This table is a subset of Table S1. (XLSX) [file pone.0067546.s004.xlsx]

## Sheet: Supplementary Table 4
Gene Symbol	Gene Name	RefSeq ID	Young	Old	Culture	Stroma
03_HUMAN	Putative zinc finger protein ENSP00000328166;YR003_HUMAN
10_HUMAN	Putative zinc finger protein ENSP00000344568;YM010_HUMAN
10_HUMAN	IQ motif and ankyrin repeat domain-containing protein LOC642574;YH010_HUMAN
12_HUMAN	Zinc finger protein ZnFP12;ZNP12_HUMAN
14_HUMAN	Putative zinc finger protein LOC441666;YJ014_HUMAN
16_HUMAN	Putative TAF11-like protein ENSP00000332601;YE016_HUMAN
17_HUMAN	Putative zinc finger protein ENSP00000351689;YI017_HUMAN
18_HUMAN	Putative zinc finger LOC440122;YL018_HUMAN
1A1L2_HUMAN	1-aminocyclopropane-1-carboxylate synthase-like protein 2;1A1L2_HUMAN
20_HUMAN	Zinc finger protein LOC400713;YS020_HUMAN
20_HUMAN	Uncharacterized protein FLJ42986;YB020_HUMAN
22_HUMAN	Putative zinc finger protein ENSP00000292633;YS022_HUMAN
23_HUMAN	Putative zinc finger protein FLJ16720;YK023_HUMAN
25_HUMAN	UPF0625 coiled-coil domain-containing protein ENSP00000359845;U625_HUMAN
29_HUMAN	Putative zinc finger protein ENSP00000330994;YS029_HUMAN
2L_HUMAN	Putative zinc finger and BTB domain-containing protein 12-like protein;ZB12L_HUMAN
2L_HUMAN	General transcription factor IIH subunit 2-like protein;T2H2L_HUMAN
32_HUMAN	Zinc finger protein ENSP00000350085;YS032_HUMAN
33_HUMAN	Zinc finger protein ENSP00000380285;YS033_HUMAN
35_HUMAN	Putative zinc finger protein ENSP00000383733;YA035_HUMAN
37_HUMAN	Transposon-derived Buster3 transposase-like protein;YE037_HUMAN
39_HUMAN	Putative zinc finger protein ENSP00000383832;YA039_HUMAN
3L_HUMAN	Putative RRN3-like protein FLJ77916;RRN3L_HUMAN
40_HUMAN	Putative forkhead box protein ENSP00000381211;YB040_HUMAN
41_HUMAN	HMG box-containing protein LOC129870;YB041_HUMAN
47_HUMAN	Zinc finger protein LOC730087;YS047_HUMAN
53_HUMAN	Putative zinc finger LOC730051;YS053_HUMAN
AADAT	Kynurenine/alpha-aminoadipate aminotransferase mitochondrial;AADAT	NM_016228	0	0	5.17904	0
AATF	Protein AATF;AATF	NM_012138	3.94798	33.9749	73.3698	3.32947
ABPB1	GA-binding protein subunit beta-1;GABPB1
ABTB1	Ankyrin repeat and BTB/POZ domain-containing protein 1;ABTB1	NM_172027	11.485	0	23.9531	0.554912
ABTB2	Ankyrin repeat and BTB/POZ domain-containing protein 2;ABTB2	NM_145804	2.51235	1.04538	0.431587	43.2832
ACCS	1-aminocyclopropane-1-carboxylate synthase-like protein 1;ACCS	NM_001127219	0	0	0	9.43351
ACRC	Acidic repeat-containing protein;ACRC	NM_052957	0	0	0	0
AEBP2	Zinc finger protein AEBP2;AEBP2	NM_001114176	2.15344	13.59	2.80532	41.0635
AES	Amino-terminal enhancer of split;AES	NM_001130	68.9101	95.6524	112.644	87.6762
AFF1	AF4/FMR2 family member 1;AFF1	NM_001166693	0.358907	0	12.9476	1.66474
AFF2	AF4/FMR2 family member 2;AFF2	NM_001169122	0	0	0	0
AFF3	AF4/FMR2 family member 3;AFF3	NM_001025108	1.07672	0	0.215794	61.5953
AFF4	AF4/FMR2 family member 4;AFF4	NM_014423	52.4004	43.3833	28.269	99.3293
AHCTF1	AT-hook-containing transcription factor 1;AHCTF1	NM_015446	1.43563	0	0.215794	0
AHR	Aryl hydrocarbon receptor;AHR	NM_001621	6.10142	9.93113	8.20015	8.8786
AHRR	Aryl hydrocarbon receptor repressor;AHRR	NM_020731	2.51235	0	4.53166	0.554912
AIM2	Interferon-inducible protein AIM2;AIM2	NM_004833	0	0	0	0
AIRE	Autoimmune regulator;AIRE	NM_000383	0	0	0	11.6532
ALX1	ALX homeobox protein 1;ALX1	NM_006982	0	0	0	0
ALX3	Homeobox protein aristaless-like 3;ALX3	NM_006492	0	0	0	0
ALX4	Homeobox protein aristaless-like 4;ALX4	NM_021926	12.2028	2.09076	1.94214	0.554912
ANAPC11	Anaphase-promoting complex subunit 11;ANAPC11	NM_001002248	204.218	216.394	306.643	252.485
ANKIB1	Ankyrin repeat and IBR domain-containing protein 1;ANKIB1	NM_019004	8.61377	1.56807	4.31587	16.0925
ANKRA2	Ankyrin repeat family A protein 2;ANKRA2	NM_023039	0.717814	42.8606	15.5371	23.3063
AR	Androgen receptor;AR	NM_000044	0.358907	1.56807	17.4793	0.554912
ARGFX	Arginine-fifty homeobox;ARGFX	NM_001012659	0	0	0	0
ARID3A	AT-rich interactive domain-containing protein 3A;ARID3A	NM_005224	0	0	0	0
ARID3B	AT-rich interactive domain-containing protein 3B;ARID3B	NM_006465	0.358907	0.522691	3.66849	11.6532
ARID3C	AT-rich interactive domain-containing protein 3C;ARID3C	NM_001017363	0	0	0	0
ARID4A	AT-rich interactive domain-containing protein 4A;ARID4A	NM_002892	0	0	0.431587	0
ARID4B	AT-rich interactive domain-containing protein 4B;ARID4B	NM_001206794	0.717814	29.7934	1.07897	0
ARID5A	AT-rich interactive domain-containing protein 5A;ARID5A	NM_212481	33.7373	46.5195	0.431587	24.9711
ARID5B	AT-rich interactive domain-containing protein 5B;ARID5B	NM_032199	133.155	198.623	24.6005	88.786
ARIH1	Protein ariadne-1 homolog;ARIH1	NM_005744	84.3431	8.88574	18.774	17.7572
ARIH2	Protein ariadne-2 homolog;ARIH2	NM_006321	79.3184	318.841	135.95	175.352
ARNT	Aryl hydrocarbon receptor nuclear translocator;ARNT	NM_001197325	26.918	2.61345	0.215794	0.554912
ARNT2	Aryl hydrocarbon receptor nuclear translocator 2;ARNT2	NM_014862	12.9207	101.402	26.3268	2.21965
ARNTL	Aryl hydrocarbon receptor nuclear translocator-like protein 1;ARNTL	NM_001030272	7.17814	2.61345	13.595	62.1502
ARNTL2	Aryl hydrocarbon receptor nuclear translocator-like protein 2;ARNTL2	NM_020183	0.358907	0	2.15794	0
ARX	Homeobox protein ARX;ARX	NM_139058	0.358907	0	2.58952	0
ASCL1	Achaete-scute homolog 1;ASCL1	NM_004316	0	0	0	0
ASCL2	Achaete-scute homolog 2;ASCL2	NM_005170	0	0	0	0
ASCL3	Achaete-scute homolog 3;ASCL3	NM_020646	0	0	0	0
ASCL4	Achaete-scute homolog 4;ASCL4	NM_203436	0	0	0	0
ASCL5	Achaete-scute homolog 5;ASCL5
ATF1	Cyclic AMP-dependent transcription factor ATF-1;ATF1	NM_005171	21.8933	30.3161	1.51055	0
ATF2	Cyclic AMP-dependent transcription factor ATF-2;ATF2	NM_001880	0	0	0	0
ATF3	Cyclic AMP-dependent transcription factor ATF-3;ATF3	NM_001030287	303.276	453.696	121.06	916.715
ATF4	Cyclic AMP-dependent transcription factor ATF-4;ATF4	NM_182810	732.888	665.908	620.622	652.022
ATF5	Cyclic AMP-dependent transcription factor ATF-5;ATF5	NM_001193646	0.717814	0	12.9476	1.66474
ATF6	Processed cyclic AMP-dependent transcription factor ATF-6 alpha;ATF6	NM_007348	11.8439	20.9076	30.4269	110.428
ATF6B	Processed cyclic AMP-dependent transcription factor ATF-6 beta;ATF6B	NM_001136153	1.79454	0	9.49492	0
ATF7	Cyclic AMP-dependent transcription factor ATF-7;ATF7	NM_001130059	0	21.953	4.53166	0
ATOH1	Protein atonal homolog 1;ATOH1	NM_005172	0	0	0	0
ATOH7	Protein atonal homolog 7;ATOH7	NM_145178	0	0	0	0
ATOH8	Protein atonal homolog 8;ATOH8	NM_032827	11.8439	29.2707	5.61063	3.88439
ATXN3	Ataxin-3;ATXN3	NM_001127696	0	0.522691	1.51055	0.554912
ATXN3L	Putative ataxin-3-like protein;ATXN3L	NM_001135995	0	0	0	0
BACH1	Transcription regulator protein BACH1;BACH1	NM_001186	5.38361	1.56807	10.5739	20.5318
BACH2	Transcription regulator protein BACH2;BACH2	NM_001170794	0.358907	0	0	0
BARHL1	BarH-like 1 homeobox protein;BARHL1	NM_020064	0	0	0	0
BARHL2	BarH-like 2 homeobox protein;BARHL2	NM_020063	0	0	0	0
BARX1	Homeobox protein BarH-like 1;BARX1	NM_021570	0	0	0	0
BARX2	Homeobox protein BarH-like 2;BARX2	NM_003658	0	0	0	0
BAT2	Large proline-rich protein BAT2;BAT2
BAT2D1	BAT2 domain-containing protein 1;BAT2D1
BATF	Basic leucine zipper transcriptional factor ATF-like;BATF	NM_006399	0	0	0	0
BATF2	Basic leucine zipper transcriptional factor ATF-like 2;BATF2	NM_138456	0	9.93113	0.431587	0
BATF3	Basic leucine zipper transcriptional factor ATF-like 3;BATF3	NM_018664	0	0	0	0
BCL11A	B-cell lymphoma/leukemia 11A;BCL11A	NM_018014	0	0	0	0
BCL11B	B-cell lymphoma/leukemia 11B;BCL11B	NM_022898	0	0	0	0
BCL6	B-cell lymphoma 6 protein;BCL6	NM_001130845	1.43563	10.9765	0.431587	4.4393
BCL6B	B-cell CLL/lymphoma 6 member B protein;BCL6B	NM_181844	0	0	0	0
BCLAF1	Bcl-2-associated transcription factor 1;BCLAF1	NM_001077440	36.9674	5.22691	14.4582	34.4046
BHLHB2	Class B basic helix-loop-helix protein 2;BHLHB2
BHLHB3	Class B basic helix-loop-helix protein 3;BHLHB3
BHLHB4	Class B basic helix-loop-helix protein 4;BHLHB4
BHLHB5	Class B basic helix-loop-helix protein 5;BHLHB5
BHLHB8	Class B basic helix-loop-helix protein 8;BHLHB8
BHLHF42	Class B basic helix-loop-helix factor 42;BHLHF42
BLOC1S1	Biogenesis of lysosome-related organelles complex 1 subunit 1;BLOC1S1	NM_001487	48.4524	117.083	102.934	7.21386
BMI1	Polycomb complex protein BMI-1;BMI1	NM_005180	22.2522	36.0657	24.8163	12.2081
BNC1	Zinc finger protein basonuclin-1;BNC1	NM_001717	0.358907	0	3.2369	64.9248
BNC2	Zinc finger protein basonuclin-2;BNC2	NM_017637	2.15344	0.522691	15.5371	13.8728
BRCA1	Breast cancer type 1 susceptibility protein;BRCA1	NM_007294	0	0	0	0
BRCC3	BRCA1/BRCA2-containing complex subunit 3;BRCC3	NM_001018055	0	0.522691	0	0.554912
BRD1	Bromodomain-containing protein 1;BRD1	NM_014577	27.9947	19.3396	5.82643	2.77456
BRF1	Transcription factor IIIB 90 kDa subunit;BRF1	NM_001519	0	0	6.04222	0.554912
BRF2	Transcription factor IIIB 50 kDa subunit;BRF2	NM_018310	41.2743	44.9514	82.4331	44.393
BRPF1	Peregrin;BRPF1	NM_001003694	65.3211	3.13614	25.8952	19.4219
BRPF3	Bromodomain and PHD finger-containing protein 3;BRPF3	NM_015695	12.2028	16.7261	36.9007	0.554912
BSX	Brain-specific homeobox protein homolog;BSX	NM_001098169	0	0	0	0
BTBD1	BTB/POZ domain-containing protein 1;BTBD1	NM_025238	1.43563	1.04538	1.07897	114.312
BTBD11	Ankyrin repeat and BTB/POZ domain-containing protein BTBD11;BTBD11	NM_001017523	9.33158	0	21.7951	0.554912
BTBD14A	BTB/POZ domain-containing protein 14A;BTBD14A
BTBD14B	BTB/POZ domain-containing protein 14B;BTBD14B
BTBD2	BTB/POZ domain-containing protein 2;BTBD2	NM_017797	3.58907	0	0	0
BTBD3	BTB/POZ domain-containing protein 3;BTBD3	NM_014962	0	34.4976	9.49492	44.9479
BTBD6	BTB/POZ domain-containing protein 6;BTBD6	NM_033271	26.918	96.6978	75.0962	98.7744
BTBD9	BTB/POZ domain-containing protein 9;BTBD9	NM_001099272	0.358907	1.04538	12.3002	0
BTF3	Transcription factor BTF3;BTF3	NM_001207	387.261	250.892	441.729	542.149
BTF3L1	Transcription factor BTF3 homolog 1;BTF3L1
BTF3L2	Transcription factor BTF3 homolog 2;BTF3L2
BTF3L3	Transcription factor BTF3 homolog 3;BTF3L3
BTF3L4	Transcription factor BTF3 homolog 4;BTF3L4	NM_152265	19.0221	16.7261	11.8686	27.1907
BUD31	Protein BUD31 homolog;BUD31	NM_003910	134.231	27.7026	139.403	125.41
C1_HUMAN	TFIIS central domain-containing protein 1;TFSC1_HUMAN
C16orf5	LITAF-like protein;C16orf5	NM_001199054	64.2444	3.65884	107.249	31.63
C16orf80	UPF0468 protein C16orf80;C16orf80	NM_013242	54.5539	145.831	195.941	141.503
C1D	Nuclear nucleic acid-binding protein C1D;C1D	NM_001190263	0.358907	3.65884	0.215794	0.554912
C1orf83	Uncharacterized protein C1orf83;C1orf83
C20orf151	Uncharacterized protein C20orf151;C20orf151	NM_080833	0	0	0	0
C3orf50	EGF-like domain-containing protein C3orf50;C3orf50
C3orf67	Uncharacterized protein C3orf67;C3orf67	NM_198463	0	0	0	0
C6orf154	Uncharacterized protein C6orf154;C6orf154	NM_001012974	0	1.56807	0.215794	0
C7orf38	Uncharacterized protein C7orf38;C7orf38
CAMTA1	Calmodulin-binding transcription activator 1;CAMTA1	NM_001195563	15.7919	13.0673	8.84754	34.4046
CAMTA2	Calmodulin-binding transcription activator 2;CAMTA2	NM_001171166	41.9921	6.27229	16.6161	6.65895
CAND1	Cullin-associated NEDD8-dissociated protein 1;CAND1	NM_018448	117.722	183.464	85.4542	48.8323
CAND1	SCAN domain-containing protein 1;SCAND1	NM_018448	117.722	183.464	85.4542	48.8323
CAND2	Cullin-associated NEDD8-dissociated protein 2;CAND2	NM_001162499	0	68.4725	3.66849	0
CARD8	Caspase recruitment domain-containing protein 8;CARD8	NM_001184900	1.07672	0.522691	10.7897	0
CASP8AP2	CASP8-associated protein 2;CASP8AP2	NM_001137667	0	0	0	0
CASZ1	Zinc finger protein castor homolog 1;CASZ1	NM_001079843	0	0	0	0
CBFA2T2	Protein CBFA2T2;CBFA2T2	NM_001032999	10.7672	0.522691	8.20015	1.10982
CBFA2T3	Protein CBFA2T3;CBFA2T3	NM_005187	0	0	0	0
CBFB	Core-binding factor subunit beta;CBFB	NM_001755	1.43563	14.1127	33.2322	4.99421
CBX2	Chromobox protein homolog 2;CBX2	NM_005189	0	0	0	0
CBX4	E3 SUMO-protein ligase CBX4;CBX4	NM_003655	30.866	58.5414	6.47381	33.8497
CBX7	Chromobox protein homolog 7;CBX7	NM_175709	18.3043	21.953	7.76857	13.8728
CBX8	Chromobox protein homolog 8;CBX8	NM_020649	0	0	0.215794	0
CCBL1	Kynurenine--oxoglutarate transaminase 1;CCBL1	NM_001122671	0	0	0	49.9421
CCBL2	Kynurenine--oxoglutarate transaminase 3;CCBL2	NM_001008661	0.717814	45.9968	30.2111	46.0577
CCIN	Calicin;CCIN	NM_005893	0	0	0	0
CCNC	Cyclin-C;CCNC	NM_005190	82.5486	83.1078	106.17	50.497
CCNH	Cyclin-H;CCNH	NM_001199189	39.4798	116.56	55.8905	3.88439
CCNK	Cyclin-K;CCNK	NM_001099402	14.3563	1.04538	18.3425	43.8381
CCNL1	Cyclin-L1;CCNL1	NM_020307	1008.17	946.07	84.8069	563.236
CCNL2	Cyclin-L2;CCNL2	NM_030937	89.0089	160.989	108.76	138.173
CCNT1	Cyclin-T1;CCNT1	NM_001240	0	0	0	0
CCNT2	Cyclin-T2;CCNT2	NM_001241	10.0494	48.6102	0.647381	72.6935
CD248	Endosialin;CD248	NM_020404	118.08	35.543	355.844	20.5318
CD274	Programmed cell death 1 ligand 1;CD274	NM_014143	0	0	0	0
CD86	T-lymphocyte activation antigen CD86;CD86	NM_001206924	0	0	0	0
CD93	Complement component C1q receptor;CD93	NM_012072	0	0	0	0
CDC5L	Cell division cycle 5-like protein;CDC5L	NM_001253	13.9974	41.8153	36.0375	26.6358
CDCA4	Cell division cycle-associated protein 4;CDCA4	NM_017955	25.4824	0	0.431587	1.10982
CDX1	Homeobox protein CDX-1;CDX1	NM_001804	0	0	0	0
CDX2	Homeobox protein CDX-2;CDX2	NM_001265	0	0	0	0
CDX4	Homeobox protein CDX-4;CDX4	NM_005193	0	0	0	0
CEBPA	CCAAT/enhancer-binding protein alpha;CEBPA	NM_004364	0.717814	3.13614	1.51055	231.953
CEBPB	CCAAT/enhancer-binding protein beta;CEBPB	NM_005194	1.79454	1.04538	2.15794	4.4393
CEBPE	CCAAT/enhancer-binding protein epsilon;CEBPE	NM_001805	0	0	0	0
CEBPG	CCAAT/enhancer-binding protein gamma;CEBPG	NM_001806	4.66579	1.04538	17.6951	7.76877
CEBPZ	CCAAT/enhancer-binding protein zeta;CEBPZ	NM_005760	15.0741	3.13614	0	39.3988
CHRAC1	Chromatin accessibility complex protein 1;CHRAC1	NM_017444	3.23016	0	0.647381	36.0693
CIITA	MHC class II transactivator;CIITA	NM_000246	0	0	0	0
CIR	CBF1-interacting corepressor;CIR
CITED1	Cbp/p300-interacting transactivator 1;CITED1	NM_001144885	0	0	0	0
CITED2	Cbp/p300-interacting transactivator 2;CITED2	NM_001168388	0	3.65884	0	1.10982
CITED4	Cbp/p300-interacting transactivator 4;CITED4	NM_133467	2.87126	4.18153	1.94214	4.99421
CLOCK	Circadian locomoter output cycles protein kaput;CLOCK	NM_004898	0	0	2.37373	0
CMIP	C-Maf-inducing protein;CMIP	NM_030629	0	0	1.07897	7.21386
CNOT1	CCR4-NOT transcription complex subunit 1;CNOT1	NM_016284	73.9348	14.6353	26.9742	120.971
CNOT2	CCR4-NOT transcription complex subunit 2;CNOT2	NM_014515	30.1482	102.447	38.1955	99.8842
CNOT3	CCR4-NOT transcription complex subunit 3;CNOT3	NM_014516	0.358907	0	0	6.65895
CNOT4	CCR4-NOT transcription complex subunit 4;CNOT4	NM_001190847	11.1261	22.4757	0.431587	0
CNOT7	CCR4-NOT transcription complex subunit 7;CNOT7	NM_013354	12.5617	7.84036	39.706	2.77456
CNOT8	CCR4-NOT transcription complex subunit 8;CNOT8	NM_004779	66.0389	13.59	31.2901	36.6242
COPS5	COP9 signalosome complex subunit 5;COPS5	NM_006837	76.8061	88.3347	364.907	33.2947
CORL2	Ladybird homeobox corepressor 1-like protein;CORL2
CRB3	Crumbs protein homolog 3;CRB3	NM_139161	0.717814	0	0	5.54912
CREB1	cAMP response element-binding protein;CREB1	NM_004379	1.43563	0	13.3792	4.99421
CREB3	Processed cyclic AMP-responsive element-binding protein 3;CREB3	NM_006368	81.113	251.414	372.675	19.9768
CREB3L1	Processed cAMP-responsive element-binding protein 3-like protein 1;CREB3L1	NM_052854	0	0	0	0
CREB3L2	Processed cAMP-responsive element-binding protein 3-like protein 2;CREB3L2	NM_194071	32.3016	2.61345	120.844	74.3583
CREB3L3	Processed cAMP-responsive element-binding protein 3-like protein 3;CREB3L3	NM_032607	0	0	0	0
CREB3L4	Processed cAMP-responsive element-binding protein 3-like protein 4;CREB3L4	NM_130898	20.4577	19.3396	47.2588	0.554912
CREB5	cAMP-responsive element-binding protein 5;CREB5	NM_001011666	0	0	0	0
CREBBP	CREB-binding protein;CREBBP	NM_001079846	22.6111	55.9279	25.0321	2.21965
CRELD1	Cysteine-rich with EGF-like domain protein 1;CRELD1	NM_001031717	48.4524	1.56807	78.3331	1.66474
CRELD2	Cysteine-rich with EGF-like domain protein 2;CRELD2	NM_001135101	62.0909	69.5179	83.7279	38.8439
CREM	cAMP-responsive element modulator;CREM	NM_182853	26.918	52.2691	56.1063	2.77456
CRIP1	Cysteine-rich protein 1;CRIP1	NM_001311	2.15344	0	1.07897	12.763
CRIP2	Cysteine-rich protein 2;CRIP2	NM_001312	122.028	141.127	74.0172	61.0404
CRIP3	Cysteine-rich protein 3;CRIP3	NM_206922	0	0	0	0
CRNKL1	Crooked neck-like protein 1;CRNKL1	NM_016652	0.358907	1.04538	19.6372	0
CRTC1	CREB-regulated transcription coactivator 1;CRTC1	NM_001098482	0	0	0	0
CRTC2	CREB-regulated transcription coactivator 2;CRTC2	NM_181715	0.717814	0	0	0
CRTC3	CREB-regulated transcription coactivator 3;CRTC3	NM_001042574	86.8555	9.40843	86.749	23.8612
CRX	Cone-rod homeobox protein;CRX	NM_000554	0	0	0.215794	0
CSDA	DNA-binding protein A;CSDA	NM_003651	124.182	126.491	287.869	715.282
CT47.12	Cancer/testis antigen 47;CT47.12
CT47.13	Cancer/testis antigen 47.13;CT47.13
CTBP1	C-terminal-binding protein 1;CTBP1	NM_001012614	20.0988	10.4538	17.0477	3.32947
CTBP2	C-terminal-binding protein 2;CTBP2	NM_001083914	32.3016	38.6791	37.5481	2.77456
CTCF	Transcriptional repressor CTCF;CTCF	NM_001191022	8.61377	0.522691	10.3581	23.3063
CTCFL	Transcriptional repressor CTCFL;CTCFL	NM_080618	0	0	0	0
CUX1	Homeobox protein cut-like 1;CUX1	NM_001202543	61.732	2.61345	2.15794	1.10982
CUX2	Homeobox protein cut-like 2;CUX2	NM_015267	0	0	0	0
CXorf19	Putative SNURF-like protein;CXorf19
DACH1	Dachshund homolog 1;DACH1	NM_004392	0	0	0	0
DACH2	Dachshund homolog 2;DACH2	NM_001139514	0	0	0	0
DBP	D site-binding protein;DBP	NM_001352	10.4083	0.522691	4.53166	16.0925
DBX1	Homeobox protein DBX1;DBX1	NM_001029865	0	0	0	0
DBX2	Homeobox protein DBX2;DBX2	NM_001004329	0	0	0	0
DCP1A	mRNA-decapping enzyme 1A;DCP1A	NM_018403	64.9622	30.8388	8.41595	22.1965
DCP1B	mRNA-decapping enzyme 1B;DCP1B	NM_152640	1.79454	0.522691	9.06333	37.734
DEAF1	Deformed epidermal autoregulatory factor 1 homolog;DEAF1	NM_021008	19.0221	39.2018	29.7795	19.4219
DLK1	Fetal antigen 1;DLK1	NM_003836	0	0	0	0
DLK2	Protein delta homolog 2;DLK2	NM_023932	7.89595	0	0.431587	0
DLL1	Delta-like protein 1;DLL1	NM_005618	0.358907	4.70422	0.431587	17.7572
DLL3	Delta-like protein 3;DLL3	NM_016941	0	0	0	0
DLL4	Delta-like protein 4;DLL4	NM_019074	0	0	0	0
DLX1	Homeobox protein DLX-1;DLX1	NM_001038493	0	0	0	0
DLX2	Homeobox protein DLX-2;DLX2	NM_004405	0	0.522691	0	0
DLX3	Homeobox protein DLX-3;DLX3	NM_005220	2.15344	0	0	3.88439
DLX4	Homeobox protein DLX-4;DLX4	NM_001934	0	0	0	0
DLX5	Homeobox protein DLX-5;DLX5	NM_005221	0	0	0	0
DLX6	Homeobox protein DLX-6;DLX6	NM_005222	0	0	0	0
DMBX1	Diencephalon/mesencephalon homeobox protein 1;DMBX1	NM_147192	0	0	0	0
DMTF1	Cyclin-D-binding Myb-like transcription factor 1;DMTF1	NM_001142326	0	0.522691	12.9476	2.21965
DNER	Delta and Notch-like epidermal growth factor-related receptor;DNER	NM_139072	68.9101	12.0219	111.134	14.9826
DNTTIP1	Deoxynucleotidyltransferase terminal-interacting protein 1;DNTTIP1	NM_052951	65.3211	110.81	24.6005	34.4046
DPF1	Zinc finger protein neuro-d4;DPF1	NM_001135155	0	0	0	0
DPF2	Zinc finger protein ubi-d4;DPF2	NM_006268	15.0741	0	35.3901	0.554912
DPF3	Zinc finger protein DPF3;DPF3	NM_012074	0	0	0	0
DPRX	Divergent paired-related homeobox;DPRX	NM_001012728	0	0	0	0
DR1	Protein Dr1;DR1	NM_001938	10.0494	2.61345	8.20015	33.8497
DRAP1	Dr1-associated corepressor;DRAP1	NM_006442	21.8933	35.543	40.785	23.3063
DRGX	Dorsal root ganglia homeobox protein;DRGX	NM_001080520	0	0	0	0
DTX1	Protein deltex-1;DTX1	NM_004416	0	0	4.31587	0
DTX2	Protein deltex-2;DTX2	NM_001102594	0	0	1.51055	42.7283
DTX3	Protein deltex-3;DTX3	NM_178502	16.8686	1.56807	20.2846	0
DTX3L	Protein deltex-3-like;DTX3L	NM_138287	1.79454	0	0.431587	1.10982
DTX4	Protein deltex-4;DTX4	NM_015177	2.15344	24.0438	51.1431	1.10982
DUX4	Double homeobox protein 4;DUX4
DUXA	Double homeobox protein A;DUXA	NM_001012729	0	0	0	0
E2F1	Transcription factor E2F1;E2F1	NM_005225	0	0	0	0
E2F2	Transcription factor E2F2;E2F2	NM_004091	0	0	0	1.66474
E2F3	Transcription factor E2F3;E2F3	NM_001949	0.717814	0.522691	3.88428	4.99421
E2F4	Transcription factor E2F4;E2F4	NM_001950	55.2717	35.0203	34.7428	26.6358
E2F5	Transcription factor E2F5;E2F5	NM_001083588	4.30688	3.65884	0	0
E2F6	Transcription factor E2F6;E2F6	NM_198256	0.358907	19.8623	5.82643	1.10982
E2F7	Transcription factor E2F7;E2F7	NM_203394	0	0	0	0
E2F8	Transcription factor E2F8;E2F8	NM_024680	0	0	0	0
E4F1	Transcription factor E4F1;E4F1	NM_004424	8.61377	0	24.3847	5.54912
EAP1	Enhanced at puberty protein 1;EAP1
EDF1	Endothelial differentiation-related factor 1;EDF1	NM_003792	277.794	169.352	483.809	190.335
EED	Polycomb protein EED;EED	NM_003797	2.15344	10.9765	44.6693	1.10982
EGFL6	EGF-like domain-containing protein 6;EGFL6	NM_015507	23.329	32.4068	28.7005	1.10982
EGR1	Early growth response protein 1;EGR1	NM_001964	1280.22	874.984	394.902	944.461
EGR2	Early growth response protein 2;EGR2	NM_000399	22.6111	56.9733	0.215794	64.3698
EGR3	Early growth response protein 3;EGR3	NM_001199880	52.0415	0.522691	0.431587	3.88439
EGR4	Early growth response protein 4;EGR4	NM_001965	0	0	0	0
EHF	ETS homologous factor;EHF	NM_001206616	1.79454	1.04538	20.7162	280.786
EIF3H	Eukaryotic translation initiation factor 3 subunit H;EIF3H	NM_003756	553.435	435.401	475.177	333.502
ELF1	ETS-related transcription factor Elf-1;ELF1	NM_001145353	2.87126	0	0	3.88439
ELF2	ETS-related transcription factor Elf-2;ELF2	NM_006874	0.358907	0	0	0
ELF3	ETS-related transcription factor Elf-3;ELF3	NM_001114309	85.061	18.8169	8.84754	2125.31
ELF4	ETS-related transcription factor Elf-4;ELF4	NM_001127197	0.717814	0	14.4582	6.65895
ELF5	ETS-related transcription factor Elf-5;ELF5	NM_001422	0	0	0	0
ELK1	ETS domain-containing protein Elk-1;ELK1	NM_001114123	8.25486	7.84036	4.10008	1.66474
ELK3	ETS domain-containing protein Elk-3;ELK3	NM_005230	0	0	11.4371	0
ELK4	ETS domain-containing protein Elk-4;ELK4	NM_001973	0	0	0	0
ELL	RNA polymerase II elongation factor ELL;ELL	NM_006532	3.94798	28.2253	3.2369	48.8323
ELL2	RNA polymerase II elongation factor ELL2;ELL2	NM_012081	83.6253	90.9482	44.8851	82.682
ELL3	RNA polymerase II elongation factor ELL3;ELL3	NM_025165	2.87126	18.8169	42.0797	78.2427
EMX1	Homeobox protein EMX1;EMX1	NM_004097	0	0	0	0
EMX2	Homeobox protein EMX2;EMX2	NM_004098	40.5565	7.84036	4.96325	1.66474
EN1	Homeobox protein engrailed-1;EN1	NM_001426	0	0	0	0
EN2	Homeobox protein engrailed-2;EN2	NM_001427	0	0	0	0.554912
EOMES	Eomesodermin homolog;EOMES	NM_005442	0	0	0	0
EP300	Histone acetyltransferase p300;EP300	NM_001429	0	0	0	1.10982
EPAS1	Endothelial PAS domain-containing protein 1;EPAS1	NM_001430	118.08	155.762	90.4175	48.8323
EPM2AIP1	EPM2A-interacting protein 1;EPM2AIP1	NM_014805	23.329	0	1.51055	0.554912
ERF	ETS domain-containing transcription factor ERF;ERF	NM_006494	0.358907	0.522691	0.431587	0
ERG	Transcriptional regulator ERG;ERG	NM_001136154	126.694	101.925	64.3065	23.8612
ERH	Enhancer of rudimentary homolog;ERH	NM_004450	3.23016	21.4303	8.20015	6.10404
ERMAP	Erythroid membrane-associated protein;ERMAP	NM_001017922	24.4057	1.04538	52.6536	26.6358
ESR1	Estrogen receptor;ESR1	NM_000125	0	0	0	0
ESR2	Estrogen receptor beta;ESR2	NM_001040275	0	0	0	0
ESRRA	Steroid hormone receptor ERR1;ESRRA	NM_004451	23.6879	54.3598	14.8898	4.4393
ESRRB	Steroid hormone receptor ERR2;ESRRB	NM_004452	0	0	0	0
ESRRG	Estrogen-related receptor gamma;ESRRG	NM_001134285	0	0	0	0
ESX1	Homeobox protein ESX1;ESX1	NM_153448	0	0	0	0
ETS1	Protein C-ets-1;ETS1	NM_001143820	0.717814	0	0	0
ETS2	Protein C-ets-2;ETS2	NM_005239	127.412	273.89	32.8006	89.8958
ETV1	ETS translocation variant 1;ETV1	NM_001163147	0	0	0.215794	0
ETV2	ETS translocation variant 2;ETV2	NM_014209	0.358907	0	9.9265	0
ETV3	ETS translocation variant 3;ETV3	NM_001145312	0.358907	9.93113	0	0
ETV4	ETS translocation variant 4;ETV4	NM_001079675	21.1755	48.6102	1.29476	43.2832
ETV5	ETS translocation variant 5;ETV5	NM_004454	15.0741	16.2034	39.0586	10.5433
ETV6	Transcription factor ETV6;ETV6	NM_001987	21.1755	29.2707	3.02111	2.77456
ETV7	Transcription factor ETV7;ETV7	NM_016135	0	0	0	16.0925
EVI1	Ecotropic virus integration site 1 protein homolog;EVI1
EVX1	Homeobox even-skipped homolog protein 1;EVX1	NM_001989	0	0	0	0
EVX2	Homeobox even-skipped homolog protein 2;EVX2	NM_001080458	0	0	0	0
EWSR1	RNA-binding protein EWS;EWSR1	NM_001163285	102.288	106.106	48.3378	72.6935
FAM164A	UPF0418 protein FAM164A;FAM164A	NM_016010	1.43563	0	0.431587	0
FAM164B	UPF0418 protein FAM164B;FAM164B
FAM48A	Protein FAM48A;FAM48A	NM_001014286	4.30688	52.7918	13.1634	0.554912
FAM48B1	Protein FAM48B1;FAM48B1	NM_001136234	0	0	0	0
FAM58A	Cyclin-related protein FAM58A;FAM58A	NM_152274	27.2769	12.0219	17.9109	37.734
FBLIM1	Filamin-binding LIM protein 1;FBLIM1	NM_001024216	37.3263	1.04538	114.802	87.1213
FBLN7	Fibulin-7;FBLN7	NM_001128165	3.58907	0.522691	11.0055	2.21965
FBXO42	F-box only protein 42;FBXO42	NM_018994	4.30688	14.1127	74.0172	11.0982
FERD3L	Fer3-like protein;FERD3L	NM_152898	0	0	0	0
FEV	Protein FEV;FEV	NM_017521	0	0	0	0
FEZF1	Fez family zinc finger protein 1;FEZF1	NM_001024613	0	0	0	0
FEZF2	Fez family zinc finger protein 2;FEZF2	NM_018008	0	0	0	0
FHL1	Four and a half LIM domains protein 1;FHL1	NM_001159699	204.218	13.59	635.512	192
FHL2	Four and a half LIM domains protein 2;FHL2	NM_201555	113.415	508.578	1160.75	215.306
FHL3	Four and a half LIM domains protein 3;FHL3	NM_004468	11.1261	7.84036	30.2111	6.10404
FHL5	Four and a half LIM domains protein 5;FHL5	NM_001170807	0	0	0	0
FIGLA	Factor in the germline alpha;FIGLA	NM_001004311	0	0	0	0
FIZ1	Flt3-interacting zinc finger protein 1;FIZ1	NM_032836	4.66579	0	0	2.77456
FLI1	Friend leukemia integration 1 transcription factor;FLI1	NM_001167681	3.23016	9.40843	0	0
FOS	Proto-oncogene protein c-fos;FOS	NM_005252	1886.06	2006.61	817.426	3399.95
FOSB	Protein fosB;FOSB	NM_006732	756.935	1567.03	204.356	1022.15
FOSL1	Fos-related antigen 1;FOSL1	NM_005438	91.5213	105.061	2.58952	79.9074
FOSL2	Fos-related antigen 2;FOSL2	NM_005253	72.8581	154.194	45.7482	19.4219
FOXA1	Hepatocyte nuclear factor 3-alpha;FOXA1	NM_004496	0	0	0	28.3005
FOXA2	Hepatocyte nuclear factor 3-beta;FOXA2	NM_021784	0	0	0	0
FOXA3	Hepatocyte nuclear factor 3-gamma;FOXA3	NM_004497	0	0	0	0
FOXB1	Forkhead box protein B1;FOXB1	NM_012182	0	0	0	0
FOXB2	Forkhead box protein B2;FOXB2	NM_001013735	0	0	0	0
FOXC1	Forkhead box protein C1;FOXC1	NM_001453	59.5786	113.424	24.3847	8.8786
FOXC2	Forkhead box protein C2;FOXC2	NM_005251	3.58907	2.09076	0	1.66474
FOXD1	Forkhead box protein D1;FOXD1	NM_004472	0	0	0	0
FOXD2	Forkhead box protein D2;FOXD2	NM_004474	0	0	0	0
FOXD3	Forkhead box protein D3;FOXD3	NM_012183	0	0	0	0
FOXD4	Forkhead box protein D4;FOXD4	NM_207305	0	0.522691	0	0
FOXD4L1	Forkhead box protein D4-like 1;FOXD4L1	NM_012184	0	0	0	0
FOXD4L2	Forkhead box protein D4-like 2;FOXD4L2
FOXD4L4	Forkhead box protein D4-like 4;FOXD4L4
FOXD4L5	Forkhead box protein D4-like 5;FOXD4L5	NM_001126334	0	0	0	0
FOXD4L6	Forkhead box protein D4-like 6;FOXD4L6	NM_001085476	0	0	0	0
FOXE1	Forkhead box protein E1;FOXE1	NM_004473	0	0	0	0
FOXE3	Forkhead box protein E3;FOXE3	NM_012186	0	0	0	0
FOXF1	Forkhead box protein F1;FOXF1	NM_001451	0	0	0.215794	0
FOXF2	Forkhead box protein F2;FOXF2	NM_001452	0	0	0	0
FOXG1	Forkhead box protein G1;FOXG1	NM_005249	0	0	0	0
FOXH1	Forkhead box protein H1;FOXH1	NM_003923	0.717814	3.13614	1.07897	21.0867
FOXI1	Forkhead box protein I1;FOXI1	NM_012188	0	0	0	0
FOXI2	Forkhead box protein I2;FOXI2	NM_207426	0	0	0	0
FOXJ1	Forkhead box protein J1;FOXJ1	NM_001454	0.717814	12.0219	0.431587	1.10982
FOXJ2	Forkhead box protein J2;FOXJ2	NM_018416	9.33158	13.0673	0	0.554912
FOXJ3	Forkhead box protein J3;FOXJ3	NM_001198850	41.9921	19.3396	24.3847	16.6474
FOXK1	Forkhead box protein K1;FOXK1	NM_001037165	0	11.4992	4.74746	1.10982
FOXK2	Forkhead box protein K2;FOXK2	NM_004514	68.5512	191.828	43.8061	72.1386
FOXL1	Forkhead box protein L1;FOXL1	NM_005250	0	0	0	0
FOXL2	Forkhead box protein L2;FOXL2	NM_023067	0	0	0	0
FOXM1	Forkhead box protein M1;FOXM1	NM_021953	0.717814	0.522691	27.19	1.10982
FOXN1	Forkhead box protein N1;FOXN1	NM_003593	0	0	0	0
FOXN2	Forkhead box protein N2;FOXN2	NM_002158	0	0	3.02111	0
FOXN3	Forkhead box protein N3;FOXN3	NM_001085471	0.358907	0.522691	2.37373	19.9768
FOXN4	Forkhead box protein N4;FOXN4	NM_213596	0	0	0	0
FOXO1	Forkhead box protein O1;FOXO1	NM_002015	24.7646	1.04538	0.647381	7.76877
FOXO3	Forkhead box protein O3;FOXO3	NM_001455	7.17814	7.84036	0.431587	6.10404
FOXO4	Forkhead box protein O4;FOXO4	NM_001170931	0	0	0.215794	0
FOXO6	Forkhead box protein O6;FOXO6
FOXP1	Forkhead box protein P1;FOXP1	NM_001012505	0	1.56807	0	0
FOXP2	Forkhead box protein P2;FOXP2	NM_001172766	0	0	0	0
FOXP3	Forkhead box protein P3;FOXP3	NM_001114377	0	0	0.215794	0
FOXP4	Forkhead box protein P4;FOXP4	NM_001012426	35.1729	6.79498	3.4527	37.1791
FOXQ1	Forkhead box protein Q1;FOXQ1	NM_033260	0	0	0.647381	40.5086
FOXR1	Forkhead box protein R1;FOXR1	NM_181721	0	0	0	0
FOXR2	Forkhead box protein R2;FOXR2	NM_198451	0	0	0	0
FOXS1	Forkhead box protein S1;FOXS1	NM_004118	0	0	0	0
FSD1L	FSD1-like protein;FSD1L	NM_001145313	0	0	0	0
FUS	RNA-binding protein FUS;FUS	NM_001170634	31.9427	5.22691	18.5582	14.9826
GABPA	GA-binding protein alpha chain;GABPA	NM_002040	16.8686	0	10.1423	1.66474
GABPB2	GA-binding protein subunit beta-2;GABPB2	NM_144618	0	0	0.863174	0
GAN	Gigaxonin;GAN	NM_022041	0.358907	0	0	32.7398
GAS7	Growth arrest-specific protein 7;GAS7	NM_001130831	0	0	0	0.554912
GATA1	Erythroid transcription factor;GATA1	NM_002049	0	0	0	0
GATA2	Endothelial transcription factor GATA-2;GATA2	NM_001145661	3.94798	2.61345	13.595	0.554912
GATA3	Trans-acting T-cell-specific transcription factor GATA-3;GATA3	NM_001002295	0	0	0	0
GATA4	Transcription factor GATA-4;GATA4	NM_002052	0	0	0	0
GATA5	Transcription factor GATA-5;GATA5	NM_080473	0	0	0	0
GATA6	Transcription factor GATA-6;GATA6	NM_005257	0	0	0	0
GATAD1	GATA zinc finger domain-containing protein 1;GATAD1	NM_021167	34.4551	1.56807	15.1055	0
GBX1	Homeobox protein GBX-1;GBX1	NM_001098834	0	0	0	0
GBX2	Homeobox protein GBX-2;GBX2	NM_001485	0	0	0	0
GCFC	GC-rich sequence DNA-binding factor homolog;GCFC
GCM1	Chorion-specific transcription factor GCMa;GCM1	NM_003643	0	0	0	0
GCM2	Chorion-specific transcription factor GCMb;GCM2	NM_004752	0	0	0	0
GFI1	Zinc finger protein Gfi-1;GFI1	NM_001127215	0	0	0	0
GFI1B	Zinc finger protein Gfi-1b;GFI1B	NM_001135031	0	0	0	0
GLI1	Zinc finger protein GLI1;GLI1	NM_001160045	0	0	0	0
GLI2	Zinc finger protein GLI2;GLI2	NM_005270	0	0	0	0
GLI3	Zinc finger protein GLI3;GLI3	NM_000168	57.4251	49.6556	20.0688	76.023
GLI4	Zinc finger protein GLI4;GLI4	NM_138465	0	0	0	0
GLIS1	Zinc finger protein GLIS1;GLIS1	NM_147193	2.87126	1.04538	10.3581	0
GLIS2	Zinc finger protein GLIS2;GLIS2	NM_032575	7.89595	14.6353	46.3956	39.9537
GLIS3	Zinc finger protein GLIS3;GLIS3	NM_001042413	55.9895	0.522691	28.269	0.554912
GLP1	GATA-like protein 1;GLP1
GNE	N-acetylmannosamine kinase;GNE	NM_001128227	7.89595	1.04538	13.8108	170.358
GNPTAB	N-acetylglucosamine-1-phosphotransferase subunit beta;GNPTAB	NM_024312	15.7919	0	0.647381	0.554912
GON4L	GON-4-like protein;GON4L	NM_001037533	1.79454	62.7229	13.3792	16.6474
GPT	Alanine aminotransferase 1;GPT	NM_005309	0	0	0	0
GPT2	Alanine aminotransferase 2;GPT2	NM_001142466	24.4057	0.522691	3.66849	0
GRHL1	Grainyhead-like protein 1 homolog;GRHL1	NM_198182	0	0	0	8.32369
GRHL2	Grainyhead-like protein 2 homolog;GRHL2	NM_024915	0	0	0	0
GRHL3	Grainyhead-like protein 3 homolog;GRHL3	NM_001195010	0	0	0	9.98842
GSC	Homeobox protein goosecoid;GSC	NM_173849	0	0	0	0
GSC2	Homeobox protein goosecoid-2;GSC2	NM_005315	0	0	0	0
GSX1	GS homeobox 1;GSX1	NM_145657	0	0	0	0
GSX2	GS homeobox 2;GSX2	NM_133267	0	0	0	0
GTF2A1	Transcription initiation factor IIA beta chain;GTF2A1	NM_015859	0	0	0	0
GTF2A2	Transcription initiation factor IIA subunit 2;GTF2A2	NM_004492	12.9207	66.3817	61.9327	44.393
GTF2B	Transcription initiation factor IIB;GTF2B	NM_001514	141.768	98.7886	145.013	416.739
GTF2E1	General transcription factor IIE subunit 1;GTF2E1	NM_005513	3.94798	0	6.25801	0.554912
GTF2E2	Transcription initiation factor IIE subunit beta;GTF2E2	NM_002095	39.4798	14.1127	64.7381	0.554912
GTF2F1	General transcription factor IIF subunit 1;GTF2F1	NM_002096	29.0715	113.947	12.3002	0.554912
GTF2F2	General transcription factor IIF subunit 2;GTF2F2	NM_004128	39.1209	1.04538	62.1485	13.8728
GTF2H1	General transcription factor IIH subunit 1;GTF2H1	NM_001142307	43.4277	79.9717	44.2377	109.318
GTF2H2	General transcription factor IIH subunit 2;GTF2H2	NM_001515	1.43563	0	2.37373	0
GTF2H3	General transcription factor IIH subunit 3;GTF2H3	NM_001516	0	0	10.3581	0
GTF2H4	General transcription factor IIH subunit 4;GTF2H4	NM_001517	0	4.70422	10.1423	0
GTF2I	General transcription factor II-I;GTF2I	NM_001163636	0	0	0	0
GTF2IRD1	General transcription factor II-I repeat domain-containing protein 1;GTF2IRD1	NM_001199207	80.7541	50.701	23.0899	1.10982
GTF2IRD2	General transcription factor II-I repeat domain-containing protein 2A;GTF2IRD2	NM_173537	5.0247	0.522691	0	0
GTF2IRD2B	General transcription factor II-I repeat domain-containing protein 2B;GTF2IRD2B	NM_001003795	0	0	0	1.10982
GTF3A	Transcription factor IIIA;GTF3A	NM_002097	26.2002	24.0438	73.154	109.318
GTF3C3	General transcription factor 3C polypeptide 3;GTF3C3	NM_012086	18.3043	5.22691	0.863174	0.554912
GZF1	GDNF-inducible zinc finger protein 1;GZF1	NM_022482	47.7346	74.7448	59.559	3.32947
HAND1	Heart- and neural crest derivatives-expressed protein 1;HAND1	NM_004821	0	0	0	0
HAND2	Heart- and neural crest derivatives-expressed protein 2;HAND2	NM_021973	0	0	0	0
HBP1	HMG box-containing protein 1;HBP1	NM_012257	122.028	13.59	89.7701	83.2369
HCC1	Nuclear protein Hcc-1;HCC1
HCFC1	HCF C-terminal chain 6;HCFC1	NM_005334	33.3784	2.61345	18.9898	2.21965
HCFC2	Host cell factor 2;HCFC2	NM_013320	36.6085	60.6321	16.1845	1.66474
HCLS1	Hematopoietic lineage cell-specific protein;HCLS1	NM_005335	0	0	0	0
HDGF	Hepatoma-derived growth factor;HDGF	NM_001126050	358.907	270.754	281.395	250.82
HDGFL1	Hepatoma-derived growth factor-like protein 1;HDGFL1	NM_138574	0	0	0	0
HDGFRP2	Hepatoma-derived growth factor-related protein 2;HDGFRP2	NM_001001520	3.23016	0.522691	41.4324	14.4277
HDGFRP3	Hepatoma-derived growth factor-related protein 3;HDGFRP3	NM_016073	62.4498	0	19.6372	2.21965
HELT	Hairy and enhancer of split-related protein HELT;HELT	NM_001029887	0	0	0	0
HES1	Transcription factor HES-1;HES1	NM_005524	12.5617	7.84036	15.1055	1.66474
HES2	Transcription factor HES-2;HES2	NM_019089	0.717814	0	0.215794	26.6358
HES3	Transcription factor HES-3;HES3	NM_001024598	0	0	0	0
HES4	Transcription factor HES-4;HES4	NM_001142467	0	0	0	0
HES5	Transcription factor HES-5;HES5	NM_001010926	0	0.522691	0	1.10982
HES6	Transcription cofactor HES-6;HES6	NM_001142853	1.79454	0	0.431587	7.76877
HES7	Transcription factor HES-7;HES7	NM_001165967	0	0	0	0
HESX1	Homeobox expressed in ES cells 1;HESX1	NM_003865	8.61377	0.522691	0	0
HEY1	Hairy/enhancer-of-split related with YRPW motif protein 1;HEY1	NM_001040708	41.9921	18.8169	20.2846	0.554912
HEY2	Hairy/enhancer-of-split related with YRPW motif protein 2;HEY2	NM_012259	0	0	0	0
HEYL	Hairy/enhancer-of-split related with YRPW motif-like protein;HEYL	NM_014571	0	0	0	0
HHEX	Hematopoietically-expressed homeobox protein HHEX;HHEX	NM_002729	0	0	0	0
HIC1	Hypermethylated in cancer 1 protein;HIC1	NM_001098202	0	0.522691	0	0
HIC2	Hypermethylated in cancer 2 protein;HIC2	NM_015094	0	0	0	0
HIF1A	Hypoxia-inducible factor 1 alpha;HIF1A	NM_001530	8.25486	66.3817	20.0688	11.0982
HIF3A	Hypoxia-inducible factor 3 alpha;HIF3A	NM_022462	1.43563	45.9968	0	0
HIVEP1	Zinc finger protein 40;HIVEP1	NM_002114	0	0	0	0
HIVEP2	Transcription factor HIVEP2;HIVEP2	NM_006734	3.58907	58.0187	1.94214	38.8439
HIVEP3	Transcription factor HIVEP3;HIVEP3	NM_001127714	0	0	0	1.10982
HKR1	Krueppel-related zinc finger protein 1;HKR1	NM_181786	0	53.3145	36.9007	6.65895
HLF	Hepatic leukemia factor;HLF	NM_002126	65.3211	41.2926	2.37373	126.52
HLX	H2.0-like homeobox protein;HLX	NM_021958	0	0	2.15794	0.554912
HMG1L10	High mobility group protein 1-like 10;HMG1L10
HMG20A	High mobility group protein 20A;HMG20A	NM_018200	69.2691	0.522691	28.7005	46.0577
HMG20B	SWI/SNF-related matrix-associated actin-dependent regulator of chromatin subfamily E member 1-related;HMG20B	NM_006339	8.25486	16.2034	7.76857	2.21965
HMG2L1	High mobility group protein 2-like 1;HMG2L1
HMG4L	High mobility group protein B3-like;HMG4L
HMGB1	High mobility group protein B1;HMGB1	NM_002128	7.17814	8.88574	3.4527	7.76877
HMGB2	High mobility group protein B2;HMGB2	NM_002129	48.4524	26.1345	5.61063	39.3988
HMGB3	High mobility group protein B3;HMGB3	NM_005342	2.15344	0	15.7529	0
HMGB4	High mobility group protein B4;HMGB4	NM_145205	0	0	0	0
HMX1	Homeobox protein HMX1;HMX1	NM_018942	0	0	0	0
HMX2	Homeobox protein HMX2;HMX2	NM_005519	0	0	0	0
HMX3	Homeobox protein HMX3;HMX3	NM_001105574	0	0	0	0
HNF1A	Hepatocyte nuclear factor 1-alpha;HNF1A	NM_000545	0.358907	0	0	0
HNF1B	Hepatocyte nuclear factor 1-beta;HNF1B	NM_000458	0	0	0	0
HNF4A	Hepatocyte nuclear factor 4-alpha;HNF4A	NM_000457	0	0	0	0
HNF4G	Hepatocyte nuclear factor 4-gamma;HNF4G	NM_004133	0	0	0	0
HOMEZ	Homeobox and leucine zipper protein Homez;HOMEZ	NM_020834	3.58907	0	2.15794	0.554912
HOXA1	Homeobox protein Hox-A1;HOXA1	NM_005522	0	0	0	0
HOXA10	Homeobox protein Hox-A10;HOXA10	NM_018951	0	0	0	0
HOXA11	Homeobox protein Hox-A11;HOXA11	NM_005523	0	0	0	0
HOXA13	Homeobox protein Hox-A13;HOXA13	NM_000522	0	0	0	0
HOXA2	Homeobox protein Hox-A2;HOXA2	NM_006735	0	0	0	0
HOXA3	Homeobox protein Hox-A3;HOXA3	NM_030661	0	0	0	0
HOXA4	Homeobox protein Hox-A4;HOXA4	NM_002141	0	0	0	0
HOXA5	Homeobox protein Hox-A5;HOXA5	NM_019102	0	0	0	0
HOXA6	Homeobox protein Hox-A6;HOXA6	NM_024014	0	0	0	0
HOXA7	Homeobox protein Hox-A7;HOXA7	NM_006896	0	0	0	0
HOXA9	Homeobox protein Hox-A9;HOXA9	NM_152739	0	0	0	0
HOXB1	Homeobox protein Hox-B1;HOXB1	NM_002144	0	0	0	0
HOXB13	Homeobox protein Hox-B13;HOXB13	NM_006361	0	0	0	0
HOXB2	Homeobox protein Hox-B2;HOXB2	NM_002145	0	0	0.431587	0
HOXB3	Homeobox protein Hox-B3;HOXB3	NM_002146	0	0	0	0
HOXB4	Homeobox protein Hox-B4;HOXB4	NM_024015	0	0	0	0
HOXB5	Homeobox protein Hox-B5;HOXB5	NM_002147	0	0	0	0
HOXB6	Homeobox protein Hox-B6;HOXB6	NM_018952	0	0	0	0
HOXB7	Homeobox protein Hox-B7;HOXB7	NM_004502	0	0	0	0
HOXB8	Homeobox protein Hox-B8;HOXB8	NM_024016	0	0	0	0
HOXB9	Homeobox protein Hox-B9;HOXB9	NM_024017	0	0	0	0
HOXC10	Homeobox protein Hox-C10;HOXC10	NM_017409	0	0	0	0
HOXC11	Homeobox protein Hox-C11;HOXC11	NM_014212	0	0	0	0
HOXC12	Homeobox protein Hox-C12;HOXC12	NM_173860	0	0	0	0
HOXC13	Homeobox protein Hox-C13;HOXC13	NM_017410	0	0	0	0
HOXC4	Homeobox protein Hox-C4;HOXC4	NM_014620	0	0	0	0
HOXC5	Homeobox protein Hox-C5;HOXC5	NM_018953	0	0	0	0
HOXC6	Homeobox protein Hox-C6;HOXC6	NM_004503	0	0	0	0
HOXC8	Homeobox protein Hox-C8;HOXC8	NM_022658	0	0	0	0
HOXC9	Homeobox protein Hox-C9;HOXC9	NM_006897	0	0	0	0
HOXD1	Homeobox protein Hox-D1;HOXD1	NM_024501	6.46033	0.522691	0	0
HOXD10	Homeobox protein Hox-D10;HOXD10	NM_002148	0	0	0	0
HOXD11	Homeobox protein Hox-D11;HOXD11	NM_021192	0	0	0	0
HOXD12	Homeobox protein Hox-D12;HOXD12	NM_021193	0	0	0	0
HOXD13	Homeobox protein Hox-D13;HOXD13	NM_000523	0	0	0	0
HOXD3	Homeobox protein Hox-D3;HOXD3	NM_006898	0	0	0	0
HOXD4	Homeobox protein Hox-D4;HOXD4	NM_014621	0	0	0	0
HOXD8	Homeobox protein Hox-D8;HOXD8	NM_001199746	0	0	0	0
HOXD9	Homeobox protein Hox-D9;HOXD9	NM_014213	0	0	0	0
HR	Protein hairless;HR	NM_005144	0	1.04538	0	0.554912
HSF1	Heat shock factor protein 1;HSF1	NM_005526	17.9454	8.36305	68.8381	9.98842
HSF2	Heat shock factor protein 2;HSF2	NM_001135564	0	26.1345	6.04222	8.32369
HSF4	Heat shock factor protein 4;HSF4	NM_001040667	10.0494	2.09076	1.07897	20.5318
HSF5	Heat shock factor protein 5;HSF5	NM_001080439	0	0	0	0
HSFX2	Heat shock transcription factor, X-linked;HSFX2
HSFY2	Heat shock transcription factor, Y-linked;HSFY2
HTATIP	Histone acetyltransferase HTATIP;HTATIP
ID1	DNA-binding protein inhibitor ID-1;ID1	NM_181353	127.412	418.153	44.4535	213.641
ID2	DNA-binding protein inhibitor ID-2;ID2	NM_002166	157.56	613.639	28.269	41.6184
ID3	DNA-binding protein inhibitor ID-3;ID3	NM_002167	834.1	1743.7	1337.49	133.179
ID4	DNA-binding protein inhibitor ID-4;ID4	NM_001546	5.38361	25.6118	0	0
IFI16	Gamma-interferon-inducible protein Ifi-16;IFI16	NM_005531	8.97268	46.5195	5.17904	119.306
IFI35	Interferon-induced 35 kDa protein;IFI35	NM_005533	1.43563	89.3801	66.4644	45.5028
IKZF1	DNA-binding protein Ikaros;IKZF1	NM_006060	0	0	0	0
IKZF2	Zinc finger protein Helios;IKZF2	NM_001079526	0	0	0	0
IKZF3	Zinc finger protein Aiolos;IKZF3	NM_012481	0	0	0	0
IKZF4	Zinc finger protein Eos;IKZF4	NM_022465	0.358907	0.522691	0	0
IKZF5	Zinc finger protein Pegasus;IKZF5	NM_022466	5.38361	5.7496	4.10008	0.554912
ILF2	Interleukin enhancer-binding factor 2;ILF2	NM_004515	289.997	435.401	378.933	61.5953
ING1	Inhibitor of growth protein 1;ING1	NM_005537	65.3211	95.6524	25.0321	2.21965
ING2	Inhibitor of growth protein 2;ING2	NM_001564	16.1508	4.70422	38.1955	135.399
ING3	Inhibitor of growth protein 3;ING3	NM_019071	0	0	0	0
ING4	Inhibitor of growth protein 4;ING4	NM_001127582	74.2938	4.70422	6.90539	1.66474
ING5	Inhibitor of growth protein 5;ING5	NM_032329	27.6358	0	2.58952	2.77456
INGX	Inhibitor of growth protein, X-linked;INGX	NR_002226	0	0	0.215794	0
IPP	Actin-binding protein IPP;IPP	NM_001145349	0	0	0.215794	0
IRF1	Interferon regulatory factor 1;IRF1	NM_002198	64.2444	17.7715	7.98436	54.9363
IRF2	Interferon regulatory factor 2;IRF2	NM_002199	0	0	24.1689	4.99421
IRF3	Interferon regulatory factor 3;IRF3	NM_001197122	27.9947	226.848	44.2377	34.9595
IRF4	Interferon regulatory factor 4;IRF4	NM_001195286	0	0	0	0
IRF5	Interferon regulatory factor 5;IRF5	NM_001098627	0	0.522691	1.51055	6.65895
IRF6	Interferon regulatory factor 6;IRF6	NM_001206696	1.43563	1.04538	0.863174	220.3
IRF7	Interferon regulatory factor 7;IRF7	NM_001572	35.5318	1.04538	6.25801	15.5375
IRF8	Interferon regulatory factor 8;IRF8	NM_002163	0	0	0	0
IRF9	Interferon regulatory factor 9;IRF9	NM_006084	10.0494	74.2221	42.2955	9.98842
IRX1	Iroquois-class homeodomain protein IRX-1;IRX1	NM_024337	0	0	0	0
IRX2	Iroquois-class homeodomain protein IRX-2;IRX2	NM_001134222	0	0	0	1.66474
IRX3	Iroquois-class homeodomain protein IRX-3;IRX3	NM_024336	0.358907	0	0	0.554912
IRX4	Iroquois-class homeodomain protein IRX-4;IRX4	NM_016358	0	0	0	0
IRX5	Iroquois-class homeodomain protein IRX-5;IRX5	NM_005853	0	0	0	0
IRX6	Iroquois-class homeodomain protein IRX-6;IRX6	NM_024335	0	0	0	0
ISL1	Insulin gene enhancer protein ISL-1;ISL1	NM_002202	0	0	0	0
ISL2	Insulin gene enhancer protein ISL-2;ISL2	NM_145805	0	0	0	0
ISX	Intestine-specific homeobox;ISX	NM_001008494	0	0	0	0
JAG1	Protein jagged-1;JAG1	NM_000214	8.97268	0	0.647381	0
JAG2	Protein jagged-2;JAG2	NM_002226	0	0	0	0
JARID1A	Histone demethylase JARID1A;JARID1A
JARID1B	Histone demethylase JARID1B;JARID1B
JARID1C	Histone demethylase JARID1C;JARID1C
JARID1D	Histone demethylase JARID1D;JARID1D
JARID2	Protein Jumonji;JARID2	NM_004973	0.717814	0	0.215794	59.9305
JDP2	Jun dimerization protein 2;JDP2	NM_001135047	0.358907	0	0.431587	33.2947
JMJD1A	JmjC domain-containing histone demethylation protein 2A;JMJD1A
JMJD1B	JmjC domain-containing histone demethylation protein 2B;JMJD1B
JMJD1C	Probable JmjC domain-containing histone demethylation protein 2C;JMJD1C	NM_004241	8.25486	26.6572	0.647381	48.8323
JMJD2A	JmjC domain-containing histone demethylation protein 3A;JMJD2A
JMJD2B	JmjC domain-containing histone demethylation protein 3B;JMJD2B
JMJD2C	JmjC domain-containing histone demethylation protein 3C;JMJD2C
JMJD2D	JmjC domain-containing histone demethylation protein 3D;JMJD2D
JMJD3	Histone demethylase JMJD3;JMJD3
JUB	Protein ajuba;JUB	NM_032876	22.6111	143.217	67.3276	53.2716
JUN	Transcription factor AP-1;JUN	NM_002228	89.3678	114.992	37.1165	48.2774
JUNB	Transcription factor jun-B;JUNB	NM_002229	198.834	555.62	49.2009	230.289
JUND	Transcription factor jun-D;JUND	NM_005354	22.97	59.5868	7.98436	19.4219
KBTBD10	Kelch repeat and BTB domain-containing protein 10;KBTBD10	NM_006063	0	0	0	0
KBTBD11	Kelch repeat and BTB domain-containing protein 11;KBTBD11	NM_014867	0	0.522691	0	11.0982
KBTBD2	Kelch repeat and BTB domain-containing protein 2;KBTBD2	NM_015483	17.9454	48.6102	9.9265	0
KBTBD3	Kelch repeat and BTB domain-containing protein 3;KBTBD3	NM_152433	0	0	7.33698	0
KBTBD4	Kelch repeat and BTB domain-containing protein 4;KBTBD4	NM_016506	103.006	64.291	71.4277	12.2081
KBTBD5	Kelch repeat and BTB domain-containing protein 5;KBTBD5	NM_152393	0	0	0	0
KBTBD6	Kelch repeat and BTB domain-containing protein 6;KBTBD6	NM_152903	14.7152	0	8.20015	0
KBTBD7	Kelch repeat and BTB domain-containing protein 7;KBTBD7	NM_032138	0	0	0	0
KBTBD8	Kelch repeat and BTB domain-containing protein 8;KBTBD8	NM_032505	0	0	0	0
KEAP1	Kelch-like ECH-associated protein 1;KEAP1	NM_012289	13.6385	3.13614	68.6223	4.4393
KHDRBS1	KH domain-containing, RNA-binding, signal transduction-associated protein 1;KHDRBS1	NM_006559	43.4277	105.061	67.975	53.2716
KHDRBS2	KH domain-containing, RNA-binding, signal transduction-associated protein 2;KHDRBS2	NM_152688	28.3537	4.18153	0	0
KHDRBS3	KH domain-containing, RNA-binding, signal transduction-associated protein 3;KHDRBS3	NM_006558	0	0	0	0
KIAA0515	Uncharacterized protein KIAA0515;KIAA0515
KIAA1627	Methyltransferase-like protein KIAA1627;KIAA1627
KIAA1958	Uncharacterized protein KIAA1958;KIAA1958	NM_133465	0	0	0	0
KLF1	Krueppel-like factor 1;KLF1	NM_006563	0	0	0.215794	0
KLF10	Krueppel-like factor 10;KLF10	NM_001032282	565.637	719.223	79.8436	194.774
KLF11	Krueppel-like factor 11;KLF11	NM_001177716	2.87126	1.04538	10.5739	43.2832
KLF12	Krueppel-like factor 12;KLF12	NM_007249	0.358907	0	8.20015	0
KLF13	Krueppel-like factor 13;KLF13	NM_015995	1.43563	7.84036	11.2213	71.0288
KLF14	Krueppel-like factor 14;KLF14	NM_138693	0	0	0	0
KLF15	Krueppel-like factor 15;KLF15	NM_014079	0	2.09076	0	0
KLF16	Krueppel-like factor 16;KLF16	NM_031918	7.17814	15.6807	3.4527	8.8786
KLF17	Krueppel-like factor 17;KLF17	NM_173484	0	0	0	0
KLF2	Krueppel-like factor 2;KLF2	NM_016270	0	6.79498	0.431587	1.66474
KLF3	Krueppel-like factor 3;KLF3	NM_016531	15.433	28.2253	9.06333	271.907
KLF4	Krueppel-like factor 4;KLF4	NM_004235	136.385	318.841	11.6529	1346.22
KLF5	Krueppel-like factor 5;KLF5	NM_001730	22.2522	32.4068	5.82643	108.763
KLF6	Krueppel-like factor 6;KLF6	NM_001300	82.9075	15.158	88.9069	209.202
KLF7	Krueppel-like factor 7;KLF7	NM_003709	0	0	0	0
KLF8	Krueppel-like factor 8;KLF8	NM_001159296	0	0.522691	0	36.6242
KLF9	Krueppel-like factor 9;KLF9	NM_001206	88.65	141.127	46.8272	18.867
KLHDC1	Kelch domain-containing protein 1;KLHDC1	NM_172193	0	0	0	0
KLHDC10	Kelch repeat domain-containing protein 10;KLHDC10	NM_014997	38.0441	1.04538	47.2588	2.21965
KLHDC2	Kelch domain-containing protein 2;KLHDC2	NM_014315	25.4824	53.8372	77.4699	132.069
KLHDC3	Kelch domain-containing protein 3;KLHDC3	NM_057161	41.6332	17.7715	38.8428	6.10404
KLHDC4	Kelch domain-containing protein 4;KLHDC4	NM_001184854	1.43563	26.1345	5.39484	0
KLHDC5	Kelch domain-containing protein 5;KLHDC5	NM_020782	1.07672	37.111	31.5059	0.554912
KLHDC6	Kelch domain-containing protein 6;KLHDC6
KLHDC7A	Kelch domain-containing protein 7A;KLHDC7A	NM_152375	0	0	0	0
KLHDC7B	Kelch domain-containing protein 7B;KLHDC7B	NM_138433	0	0	0	0.554912
KLHDC8A	Kelch domain-containing protein 8A;KLHDC8A	NM_018203	49.8881	5.7496	0.647381	0
KLHDC8B	Kelch domain-containing protein 8B;KLHDC8B	NM_173546	21.5344	69.5179	34.0954	17.7572
KLHDC9	Kelch domain-containing protein 9;KLHDC9	NM_001007255	35.8907	0	6.6896	12.2081
KLHL1	Kelch-like protein 1;KLHL1	NM_020866	0	0	0	0
KLHL10	Kelch-like protein 10;KLHL10	NM_152467	0	0	0	0
KLHL11	Kelch-like protein 11;KLHL11	NM_018143	0	0	0	0
KLHL12	Kelch-like protein 12;KLHL12	NM_021633	11.1261	50.701	22.4425	32.1849
KLHL13	Kelch-like protein 13;KLHL13	NM_001168299	0	0	0	0
KLHL14	Kelch-like protein 14;KLHL14	NM_020805	0	0	0	0
KLHL15	Kelch-like protein 15;KLHL15	NM_030624	0.358907	18.2942	0.863174	0.554912
KLHL17	Kelch-like protein 17;KLHL17	NM_198317	15.7919	0	0	4.99421
KLHL18	Kelch-like protein 18;KLHL18	NM_025010	109.826	20.3849	30.2111	84.3467
KLHL2	Kelch-like protein 2;KLHL2	NM_001161521	11.1261	0	5.17904	0
KLHL20	Kelch-like protein 20;KLHL20	NM_014458	0	0	8.84754	0
KLHL21	Kelch-like protein 21;KLHL21	NM_014851	281.024	197.577	291.969	448.924
KLHL22	Kelch-like protein 22;KLHL22	NM_032775	8.97268	25.6118	22.4425	0
KLHL23	Kelch-like protein 23;KLHL23	NM_144711	0	0	2.37373	0
KLHL24	Kelch-like protein 24;KLHL24	NM_017644	43.4277	0	4.10008	0.554912
KLHL26	Kelch-like protein 26;KLHL26	NM_018316	0	2.61345	0.431587	54.9363
KLHL28	Kelch-like protein 28;KLHL28	NM_017658	0	65.859	0	0
KLHL29	Kelch-like protein 29;KLHL29	NM_052920	3.58907	9.93113	0.863174	0
KLHL3	Kelch-like protein 3;KLHL3	NM_017415	0	0	0	0
KLHL30	Kelch-like protein 30;KLHL30	NM_198582	0	0	0	0
KLHL31	Kelch-like protein 31;KLHL31	NM_001003760	0	0	0	0
KLHL32	Kelch-like protein 32;KLHL32	NM_052904	0	0	0	0
KLHL33	Kelch-like protein 33;KLHL33	NM_001109997	0	0	0	0.554912
KLHL34	Kelch-like protein 34;KLHL34	NM_153270	0	0	0	0
KLHL35	Kelch-like protein 35;KLHL35	NM_001039548	0	0	0	0
KLHL36	Kelch-like protein 36;KLHL36	NM_024731	0.717814	17.7715	8.84754	14.4277
KLHL38	Kelch-like protein 38;KLHL38	NM_001081675	0	0	0	0
KLHL4	Kelch-like protein 4;KLHL4	NM_019117	0	0	0	0
KLHL5	Kelch-like protein 5;KLHL5	NM_001007075	38.762	36.0657	12.7318	54.9363
KLHL7	Kelch-like protein 7;KLHL7	NR_033328	35.8907	24.0438	9.06333	33.2947
KLHL8	Kelch-like protein 8;KLHL8	NM_020803	0	0	0	0
KLHL9	Kelch-like protein 9;KLHL9	NM_018847	8.25486	6.79498	14.8898	19.9768
KRBA2	KRAB-A domain-containing protein 2;KRBA2	NM_213597	0	0	0	0
KRCC1	Lysine-rich coiled-coil protein 1;KRCC1	NM_016618	21.8933	0	9.71071	14.4277
L1_HUMAN	RRN3-like protein 1;RN3L1_HUMAN
L3MBTL	Lethal(3)malignant brain tumor-like protein;L3MBTL
L3MBTL2	Lethal(3)malignant brain tumor-like 2 protein;L3MBTL2	NM_031488	101.571	70.5633	23.0899	37.1791
L3MBTL3	Lethal(3)malignant brain tumor-like 3 protein;L3MBTL3	NM_001007102	0	0	1.29476	0
L3MBTL4	Lethal(3)malignant brain tumor-like 4 protein;L3MBTL4	NM_173464	0	0	0	0
LBX1	Transcription factor LBX1;LBX1	NM_006562	0	0	0	0
LBX2	Transcription factor LBX2;LBX2	NM_001009812	0	0	0.647381	0
LBXCOR1	Ladybird homeobox corepressor 1;LBXCOR1
LDB1	LIM domain-binding protein 1;LDB1	NM_001113407	2.51235	55.9279	1.29476	21.0867
LDB2	LIM domain-binding protein 2;LDB2	NM_001130834	0	45.9968	0	0
LEUTX	Putative leucine-twenty homeobox;LEUTX	NM_001143832	0	0	0	0
LHX1	LIM/homeobox protein Lhx1;LHX1	NM_005568	0	0	0	0
LHX2	LIM/homeobox protein Lhx2;LHX2	NM_004789	0	0	0	0
LHX3	LIM/homeobox protein Lhx3;LHX3	NM_014564	0	0	0	0
LHX4	LIM/homeobox protein Lhx4;LHX4	NM_033343	0.358907	0	0	0
LHX5	LIM/homeobox protein Lhx5;LHX5	NM_022363	0	0	0.215794	0
LHX6	LIM/homeobox protein Lhx6.1;LHX6	NM_014368	0	0	0	0
LHX8	LIM/homeobox protein Lhx8;LHX8	NM_001001933	0	0	0	0
LHX9	LIM/homeobox protein Lhx9;LHX9	NM_001014434	0	0	0	0
LIMD1	LIM domain-containing protein 1;LIMD1	NM_014240	0	0	0	0
LIMS3	LIM and senescent cell antigen-like-containing domain protein 3;LIMS3
LIN28	Lin-28 homolog A;LIN28
LIN28B	Lin-28 homolog B;LIN28B	NM_001004317	0	0	0	0
LIN9	Lin-9 homolog;LIN9	NM_173083	0	0	0	0
LITAF	Lipopolysaccharide-induced tumor necrosis factor-alpha factor;LITAF	NM_001136472	41.9921	9.93113	12.9476	146.497
LMO1	Rhombotin-1;LMO1	NM_002315	0	0	0	0
LMO2	Rhombotin-2;LMO2	NM_001142315	0	0	0	0.554912
LMO3	LIM domain only protein 3;LMO3	NM_001001395	0	0	0	0
LMO4	LIM domain transcription factor LMO4;LMO4	NM_006769	0	0.522691	4.96325	21.0867
LMX1A	LIM homeobox transcription factor 1-alpha;LMX1A	NM_001174069	0	0	0	0
LMX1B	LIM homeobox transcription factor 1-beta;LMX1B	NM_001174146	54.195	37.6337	57.1853	2.21965
LRRFIP1	Leucine-rich repeat flightless-interacting protein 1;LRRFIP1	NM_001137552	21.8933	17.7715	2.58952	8.32369
LRRFIP2	Leucine-rich repeat flightless-interacting protein 2;LRRFIP2	NM_001134369	12.5617	13.0673	10.5739	13.8728
LYL1	Protein lyl-1;LYL1	NM_005583	0	0	0	0
LZTR1	Leucine-zipper-like transcriptional regulator 1;LZTR1	NM_006767	15.7919	6.79498	46.1798	1.10982
MAD7	Mothers against decapentaplegic homolog 7;SMAD7
MAF	Transcription factor Maf;MAF	NM_001031804	19.7399	20.9076	11.6529	6.10404
MAF1	Repressor of RNA polymerase III transcription MAF1 homolog;MAF1	NM_032272	29.4304	0	110.918	57.7109
MAFA	Transcription factor MafA;MAFA	NM_201589	0	0	0	0
MAFB	Transcription factor MafB;MAFB	NM_005461	167.61	271.799	22.0109	412.3
MAFF	Transcription factor MafF;MAFF	NM_001161572	288.561	296.888	36.0375	119.306
MAFG	Transcription factor MafG;MAFG	NM_002359	5.74251	57.496	8.41595	4.4393
MAFK	Transcription factor MafK;MAFK	NM_002360	11.1261	0.522691	1.72635	5.54912
MAML1	Mastermind-like protein 1;MAML1	NM_014757	0	4.70422	9.49492	1.66474
MAML2	Mastermind-like protein 2;MAML2	NM_032427	0	0	0	0
MAML3	Mastermind-like protein 3;MAML3	NM_018717	0	1.56807	0.431587	6.65895
MAP1D	Methionine aminopeptidase 1D, mitochondrial;MAP1D
MAP3K7IP2	Mitogen-activated protein kinase kinase kinase 7-interacting protein 2;MAP3K7IP2
MAP3K7IP3	Mitogen-activated protein kinase kinase kinase 7-interacting protein 3;MAP3K7IP3
MARVELD2	MARVEL domain-containing protein 2;MARVELD2	NM_001038603	0	0.522691	0.215794	63.8149
MAX	Protein max;MAX	NM_002382	18.3043	48.0876	30.2111	1.66474
MAZ	Myc-associated zinc finger protein;MAZ	NM_001042539	37.6852	43.906	5.61063	27.7456
MBTD1	MBT domain-containing protein 1;MBTD1	NM_017643	0	0	0	0
MDFI	MyoD family inhibitor;MDFI	NM_005586	0	0	0	0
MDFIC	MyoD family inhibitor domain-containing protein;MDFIC	NM_001166345	0	0.522691	2.15794	0
MDS1	Myelodysplasia syndrome 1 protein;MDS1
MED10	Mediator of RNA polymerase II transcription subunit 10;MED10	NM_032286	12.2028	10.9765	52.222	33.2947
MED12	Mediator of RNA polymerase II transcription subunit 12;MED12	NM_005120	16.5097	0	1.94214	2.77456
MED12L	Mediator of RNA polymerase II transcription subunit 12-like protein;MED12L	NM_053002	26.2002	4.18153	0.647381	0
MED13	Mediator of RNA polymerase II transcription subunit 13;MED13	NM_005121	24.7646	0	24.3847	138.728
MED13L	Mediator of RNA polymerase II transcription subunit 13-like;MED13L	NM_015335	0.358907	12.0219	7.76857	36.0693
MED14	Mediator of RNA polymerase II transcription subunit 14;MED14	NM_004229	51.6826	2.09076	27.4058	109.873
MED17	Mediator of RNA polymerase II transcription subunit 17;MED17	NM_004268	11.485	85.1986	14.4582	94.3351
MED21	Mediator of RNA polymerase II transcription subunit 21;MED21	NM_004264	7.53705	0.522691	54.5958	94.3351
MED25	Mediator of RNA polymerase II transcription subunit 25;MED25	NM_030973	3.23016	9.40843	1.29476	0
MED26	Mediator of RNA polymerase II transcription subunit 26;MED26	NM_004831	62.4498	26.1345	0.863174	20.5318
MED27	Mediator of RNA polymerase II transcription subunit 27;MED27	NM_004269	36.9674	16.7261	47.4746	14.4277
MED4	Mediator of RNA polymerase II transcription subunit 4;MED4	NM_014166	41.6332	2.09076	29.9953	3.88439
MED6	Mediator of RNA polymerase II transcription subunit 6;MED6	NM_005466	0.358907	1.04538	34.3112	3.88439
MEF2A	Myocyte-specific enhancer factor 2A;MEF2A	NM_001130926	58.8608	64.291	1.07897	22.1965
MEF2B	Myocyte-specific enhancer factor 2B;MEF2B	NM_001145785	0	0	0	0
MEF2C	Myocyte-specific enhancer factor 2C;MEF2C	NM_001131005	0	0	0	0
MEF2D	Myocyte-specific enhancer factor 2D;MEF2D	NM_005920	26.918	29.2707	10.1423	37.1791
MEIS1	Homeobox protein Meis1;MEIS1	NM_002398	0.717814	0	1.07897	72.6935
MEIS2	Homeobox protein Meis2;MEIS2	NM_002399	0	0	0	0
MEIS3	Homeobox protein Meis3;MEIS3	NM_001009813	0.717814	2.09076	28.269	18.3121
MEIS3P1	Putative homeobox protein Meis3-like 1;MEIS3P1	NR_002211	0	7.84036	2.37373	12.2081
MEOX1	Homeobox protein MOX-1;MEOX1	NM_001040002	0	0	0.215794	0
MEOX2	Homeobox protein MOX-2;MEOX2	NM_005924	0	0	0	0
METAP1	Methionine aminopeptidase 1;METAP1	NM_015143	8.61377	1.04538	9.06333	76.023
METAP2	Methionine aminopeptidase 2;METAP2	NM_006838	92.9569	96.1751	84.5911	306.867
MGA	MAX gene-associated protein;MGA	NM_001080541	0	0	0	0
MIER1	Mesoderm induction early response protein 1;MIER1	NM_001077700	8.25486	0	0	3.88439
MIER2	Mesoderm induction early response protein 2;MIER2	NM_017550	0	0	2.37373	3.88439
MIER3	Mesoderm induction early response protein 3;MIER3	NM_152622	0	0	3.2369	0
MITF	Microphthalmia-associated transcription factor;MITF	NM_000248	2.15344	0	8.63174	3.88439
MIXL1	Homeobox protein MIXL1;MIXL1	NM_031944	0	0	0	0
MIZF	MBD2-interacting zinc finger protein;MIZF
MKL1	MKL/myocardin-like protein 1;MKL1	NM_020831	2.51235	2.09076	58.6958	8.32369
MKL2	MKL/myocardin-like protein 2;MKL2	NM_014048	19.0221	0.522691	4.96325	0.554912
MKX	Homeobox protein Mohawk;MKX	NM_173576	0	0	0	0
MLLT1	Protein ENL;MLLT1	NM_005934	24.4057	21.953	45.3166	39.9537
MLLT10	Protein AF-10;MLLT10	NM_001195626	49.1703	1.04538	4.96325	1.10982
MLLT3	Protein AF-9;MLLT3	NM_004529	194.887	47.5649	32.5848	2.77456
MLLT6	Protein AF-17;MLLT6	NM_005937	81.113	18.8169	14.4582	58.2658
MLX	Max-like protein X;MLX	NM_198204	82.9075	12.0219	44.2377	23.3063
MLXIP	MLX-interacting protein;MLXIP	NM_014938	3.23016	1.56807	2.37373	12.763
MLXIPL	Williams-Beuren syndrome chromosomal region 14 protein;MLXIPL	NM_032951	0	0	0	0
MMS19	MMS19 nucleotide excision repair protein homolog;MMS19	NM_022362	9.33158	2.09076	90.6333	128.74
MNAT1	CDK-activating kinase assembly factor MAT1;MNAT1	NM_001177963	0	0	7.98436	2.21965
MNDA	Myeloid cell nuclear differentiation antigen;MNDA	NM_002432	0	0	0	0
MNT	Max-binding protein MNT;MNT	NM_020310	4.66579	31.3614	6.47381	21.6416
MNX1	Motor neuron and pancreas homeobox protein 1;MNX1	NM_001165255	0	0	0	0
MORF4L1	Mortality factor 4-like protein 1;MORF4L1	NM_206839	42.351	15.158	23.9531	27.1907
MORF4L2	Mortality factor 4-like protein 2;MORF4L2	NM_001142418	431.406	104.538	333.185	253.04
MPND	MPN domain-containing protein;MPND	NM_032868	16.8686	37.6337	9.49492	20.5318
MSC	Musculin;MSC	NM_005098	0	0	0	0
MSL3	Male-specific lethal 3 homolog;MSL3	NM_001193270	0	2.09076	2.15794	0.554912
MSX1	Homeobox protein MSX-1;MSX1	NM_002448	17.5864	52.2691	0.431587	0.554912
MSX2	Homeobox protein MSX-2;MSX2	NM_002449	0.717814	0	0.215794	28.8554
MTF1	Metal regulatory transcription factor 1;MTF1	NM_005955	0.358907	3.65884	0.215794	45.5028
MTF2	Metal-response element-binding transcription factor 2;MTF2	NM_007358	48.0935	1.04538	0.431587	0.554912
MXD1	MAD protein;MXD1	NM_002357	26.2002	36.0657	1.07897	1.66474
MXD3	Max-interacting transcriptional repressor MAD3;MXD3	NM_001142935	9.69049	3.65884	59.559	18.867
MXD4	Max-interacting transcriptional repressor MAD4;MXD4	NM_006454	0	0	17.0477	4.4393
MXI1	MAX-interacting protein 1;MXI1	NM_001008541	58.8608	26.1345	2.58952	85.4565
MYB	Myb proto-oncogene protein;MYB	NM_001130172	0	0	0	0
MYBBP1A	Myb-binding protein 1A;MYBBP1A	NM_001105538	0	0	0.431587	0
MYBL1	Myb-related protein A;MYBL1	NM_001080416	0	0	0	0
MYBL2	Myb-related protein B;MYBL2	NM_002466	0	0	0	0
MYC	Myc proto-oncogene protein;MYC	NM_002467	48.4524	120.219	49.2009	96.5548
MYCBP	C-Myc-binding protein;MYCBP	NM_012333	30.5071	2.61345	100.776	10.5433
MYCL1	L-myc-1 proto-oncogene protein;MYCL1	NM_005376	47.3757	2.61345	0.431587	1.66474
MYCL2	L-myc-2 protein;MYCL2
MYCN	N-myc proto-oncogene protein;MYCN	NM_005378	0	1.56807	0	0.554912
MYD5	SET and MYND domain-containing protein 5;SMYD5
MYF5	Myogenic factor 5;MYF5	NM_005593	0	0	0	0
MYF6	Myogenic factor 6;MYF6	NM_002469	0	0	0	0
MYNN	Myoneurin;MYNN	NM_001185118	34.4551	2.09076	9.49492	111.537
MYOCD	Myocardin;MYOCD	NM_001146312	0	0	0	0
MYOD1	Myoblast determination protein 1;MYOD1	NM_002478	0	0	0	0
MYOG	Myogenin;MYOG	NM_002479	0	0	0	0
MYSM1	Protein MYSM1;MYSM1	NM_001085487	5.74251	3.13614	6.25801	14.9826
MYST1	Probable histone acetyltransferase MYST1;MYST1	NM_032188	35.1729	62.7229	0.647381	0
MYST2	Histone acetyltransferase MYST2;MYST2	NM_001199155	7.17814	1.56807	11.2213	103.769
MYST3	Histone acetyltransferase MYST3;MYST3	NM_001099412	13.9974	16.7261	0	3.88439
MYST4	Histone acetyltransferase MYST4;MYST4	NM_012330	40.5565	3.65884	6.90539	1.10982
MYT1	Myelin transcription factor 1;MYT1	NM_004535	0	0	0	0
MYT1L	Myelin transcription factor 1-like protein;MYT1L	NM_015025	0	0	0	0
MZF1	Myeloid zinc finger 1;MZF1	NM_003422	6.10142	3.13614	20.7162	1.10982
NAB1	NGFI-A-binding protein 1;NAB1	NM_005966	1.79454	1.56807	15.3213	23.3063
NAB2	NGFI-A-binding protein 2;NAB2	NM_005967	87.5733	255.073	53.7326	23.8612
NACA	Nascent polypeptide-associated complex subunit alpha;NACA	NM_001113203	1508.49	1169.78	803.615	1311.81
NACA2	Nascent polypeptide-associated complex subunit alpha-2;NACA2	NM_199290	19.0221	11.4992	5.82643	14.4277
NACAD	NAC-alpha domain-containing protein 1;NACAD	NM_001146334	1.79454	0	3.2369	0.554912
NACAP1	Putative nascent polypeptide-associated complex subunit alpha-like protein;NACAP1	NR_002182	1.07672	2.61345	0.431587	0.554912
NANOG	Homeobox protein NANOG;NANOG	NM_024865	0	0	0	0
NANOGP1	Putative homeobox protein NANOG2;NANOGP1
NCOA1	Nuclear receptor coactivator 1;NCOA1	NM_003743	34.4551	56.9733	35.3901	64.3698
NCOA2	Nuclear receptor coactivator 2;NCOA2	NM_006540	0	0	1.94214	0
NCOA3	Nuclear receptor coactivator 3;NCOA3	NM_001174087	2.15344	4.70422	21.1478	6.65895
NCOA4	Nuclear receptor coactivator 4;NCOA4	NM_001145260	103.724	44.9514	133.36	102.659
NCOR1	Nuclear receptor corepressor 1;NCOR1	NM_001190440	114.491	164.125	41.2166	100.439
NCOR2	Nuclear receptor corepressor 2;NCOR2	NM_001077261	20.4577	12.5446	38.8428	15.5375
NDC80	Kinetochore protein NDC80 homolog;NDC80	NM_006101	1.07672	0	19.853	2.21965
NELL1	Protein kinase C-binding protein NELL1;NELL1	NM_006157	0	0	0	0
NEUROD1	Neurogenic differentiation factor 1;NEUROD1	NM_002500	0	0	0	0
NEUROD2	Neurogenic differentiation factor 2;NEUROD2	NM_006160	0	0	0	0
NEUROD4	Neurogenic differentiation factor 4;NEUROD4	NM_021191	0	0	0	0
NEUROD6	Neurogenic differentiation factor 6;NEUROD6	NM_022728	0	0	0	0
NEUROG1	Neurogenin-1;NEUROG1	NM_006161	0	0	0	0
NEUROG2	Neurogenin-2;NEUROG2	NM_024019	0	0	0	0
NEUROG3	Neurogenin-3;NEUROG3	NM_020999	0	0	0	0
NF518A	Zinc finger protein 518A;ZNF518A
NFAT5	Nuclear factor of activated T-cells 5;NFAT5	NM_001113178	0.717814	28.2253	4.10008	5.54912
NFATC1	Nuclear factor of activated T-cells, cytoplasmic 1;NFATC1	NM_006162	59.9375	99.8339	1.94214	1.66474
NFATC2	Nuclear factor of activated T-cells, cytoplasmic 2;NFATC2	NM_001136021	0	0	0	0
NFATC3	Nuclear factor of activated T-cells, cytoplasmic 3;NFATC3	NM_004555	97.2638	44.9514	88.4754	7.21386
NFATC4	Nuclear factor of activated T-cells, cytoplasmic 4;NFATC4	NM_001198966	118.798	144.785	13.8108	63.8149
NFE2	Transcription factor NF-E2 45 kDa subunit;NFE2	NM_001136023	0	0	0	0
NFE2L1	Nuclear factor erythroid 2-related factor 1;NFE2L1	NM_003204	241.544	219.53	295.637	168.138
NFE2L2	Nuclear factor erythroid 2-related factor 2;NFE2L2	NM_006164	95.4693	99.3113	201.983	177.572
NFE2L3	Nuclear factor erythroid 2-related factor 3;NFE2L3	NM_004289	0	0	1.29476	0
NFIA	Nuclear factor 1 A-type;NFIA	NM_001134673	28.7126	0	9.06333	0
NFIB	Nuclear factor 1 B-type;NFIB	NM_001190737	0	1.04538	22.2267	24.9711
NFIC	Nuclear factor 1 C-type;NFIC	NM_005597	0	0	0	0
NFIL3	Nuclear factor interleukin-3-regulated protein;NFIL3	NM_005384	47.3757	0.522691	28.4847	52.7167
NFIX	Nuclear factor 1 X-type;NFIX	NM_002501	3.23016	1.56807	4.74746	2.77456
NFKB1	Nuclear factor NF-kappa-B p50 subunit;NFKB1	NM_001165412	83.6253	33.9749	7.76857	118.196
NFKB2	Nuclear factor NF-kappa-B p52 subunit;NFKB2	NM_001077493	20.8166	0	0.863174	14.4277
NFKBID	NF-kappa-B inhibitor delta;NFKBID	NM_139239	0	0.522691	0.215794	0
NFKBIZ	NF-kappa-B inhibitor zeta;NFKBIZ	NM_001005474	106.595	110.288	16.8319	52.1618
NFRKB	Nuclear factor related to kappa-B-binding protein;NFRKB	NM_001143835	13.9974	13.0673	78.9804	84.9016
NFX1	Transcriptional repressor NF-X1;NFX1	NM_002504	0	20.3849	9.9265	0
NFXL1	NF-X1-type zinc finger protein NFXL1;NFXL1	NM_152995	4.66579	9.93113	0.431587	0
NFYA	Nuclear transcription factor Y subunit alpha;NFYA	NM_002505	19.0221	13.59	13.1634	0.554912
NFYB	Nuclear transcription factor Y subunit beta;NFYB	NM_006166	57.0662	78.9263	4.96325	2.21965
NFYC	Nuclear transcription factor Y subunit gamma;NFYC	NM_001142588	21.8933	33.4522	13.3792	4.99421
NHLH1	Helix-loop-helix protein 1;NHLH1	NM_005598	0	0	0	0
NHLH2	Helix-loop-helix protein 2;NHLH2	NM_001111061	0.358907	0	0	0
NKX1-1	NK1 transcription factor-related protein 1;NKX1-1
NKX1-2	NK1 transcription factor-related protein 2;NKX1-2	NM_001146340	0	0	0	0
NKX2-1	Homeobox protein Nkx-2.1;NKX2-1	NM_001079668	0	0	0	0
NKX2-2	Homeobox protein Nkx-2.2;NKX2-2	NM_002509	0	0	0	0
NKX2-3	Homeobox protein Nkx-2.3;NKX2-3	NM_145285	0	0	0	0
NKX2-4	Homeobox protein Nkx-2.4;NKX2-4	NM_033176	0	0	0	0
NKX2-5	Homeobox protein Nkx-2.5;NKX2-5	NM_001166175	0	0	0	0
NKX2-6	Homeobox protein Nkx-2.6;NKX2-6	NM_001136271	0	0	0	0
NKX2-8	Homeobox protein Nkx-2.8;NKX2-8	NM_014360	0	0	0	0
NKX3-1	Homeobox protein Nkx-3.1;NKX3-1	NM_006167	30.866	11.4992	0.863174	12.763
NKX3-2	Homeobox protein Nkx-3.2;NKX3-2	NM_001189	0	0	0	0
NKX6-1	Homeobox protein Nkx-6.1;NKX6-1	NM_006168	0	0	0	0
NKX6-2	Homeobox protein Nkx-6.2;NKX6-2	NM_177400	0	0	0	0
NKX6-3	Homeobox protein Nkx-6.3;NKX6-3	NM_152568	0	0	0	0
NMI	N-myc-interactor;NMI	NM_004688	0.358907	6.27229	29.5637	0.554912
NOBOX	Homeobox protein NOBOX;NOBOX	NM_001080413	0	0	0	0
NOTCH1	Notch 1 intracellular domain;NOTCH1	NM_017617	0	0.522691	6.6896	0.554912
NOTCH2	Notch 2 intracellular domain;NOTCH2	NM_024408	9.69049	17.2488	120.844	25.526
NOTCH2NL	Notch homolog 2 N-terminal-like protein;NOTCH2NL	NM_203458	48.8114	21.953	52.4378	183.676
NOTCH3	Notch 3 intracellular domain;NOTCH3	NM_000435	0	0	0	18.3121
NOTCH4	Notch 4 intracellular domain;NOTCH4	NM_004557	0.717814	0	0	0
NOTO	Homeobox protein notochord;NOTO	NM_001134462	0	0	0	0
NPAS1	Neuronal PAS domain-containing protein 1;NPAS1	NM_002517	0	0	0.431587	0
NPAS2	Neuronal PAS domain-containing protein 2;NPAS2	NM_002518	50.9648	53.3145	38.4113	38.289
NPAS3	Neuronal PAS domain-containing protein 3;NPAS3	NM_001164749	0	0	0	0
NPAS4	Neuronal PAS domain-containing protein 4;NPAS4	NM_178864	0	0	0	0
NPDC1	Neural proliferation differentiation and control protein 1;NPDC1	NM_015392	5.74251	12.5446	79.1962	4.99421
NR0B1	Nuclear receptor subfamily 0 group B member 1;NR0B1	NM_000475	0	0	0	0
NR0B2	Nuclear receptor subfamily 0 group B member 2;NR0B2	NM_021969	0	0	0	0.554912
NR1D1	Nuclear receptor subfamily 1 group D member 1;NR1D1	NM_021724	348.858	243.574	41.8639	483.884
NR1D2	Nuclear receptor subfamily 1 group D member 2;NR1D2	NM_001145425	3.94798	1.56807	0.431587	17.2023
NR1I2	Nuclear receptor subfamily 1 group I member 2;NR1I2	NM_003889	0	0	0	0
NR1I3	Nuclear receptor subfamily 1 group I member 3;NR1I3	NM_001077470	2.15344	9.93113	12.9476	0
NR2C1	Nuclear receptor subfamily 2 group C member 1;NR2C1	NM_003297	10.7672	29.2707	17.4793	3.32947
NR2C2	Nuclear receptor subfamily 2 group C member 2;NR2C2	NM_003298	40.5565	1.04538	26.111	1.10982
NR2E1	Nuclear receptor subfamily 2 group E member 1;NR2E1	NM_003269	0	0	0	0
NR2E3	Photoreceptor-specific nuclear receptor;NR2E3	NM_014249	0.717814	0	0	0
NR2F1	COUP transcription factor 1;NR2F1	NM_005654	0	0	3.88428	0
NR2F2	COUP transcription factor 2;NR2F2	NM_001145155	0	0	3.4527	0
NR2F6	Nuclear receptor subfamily 2 group F member 6;NR2F6	NM_005234	13.2796	13.59	22.8741	1.66474
NR3C1	Glucocorticoid receptor;NR3C1	NM_000176	15.7919	8.36305	4.31587	0.554912
NR3C2	Mineralocorticoid receptor;NR3C2	NM_000901	70.7047	6.79498	9.27912	1.66474
NR4A1	Nuclear receptor subfamily 4 group A member 1;NR4A1	NM_002135	131.36	305.251	24.3847	176.462
NR4A2	Nuclear receptor subfamily 4 group A member 2;NR4A2	NM_006186	0	0	0.215794	0
NR4A3	Nuclear receptor subfamily 4 group A member 3;NR4A3	NM_006981	0	4.18153	0	0
NR5A1	Steroidogenic factor 1;NR5A1	NM_004959	0	0	0	0
NR5A2	Nuclear receptor subfamily 5 group A member 2;NR5A2	NM_003822	0	0	0	0.554912
NR6A1	Nuclear receptor subfamily 6 group A member 1;NR6A1	NM_001489	0	0	0	0
NRBF2	Nuclear receptor-binding factor 2;NRBF2	NM_030759	20.0988	4.18153	19.853	7.21386
NRF1	Nuclear respiratory factor 1;NRF1	NM_001040110	0	0	0.215794	0.554912
NRIP1	Nuclear receptor-interacting protein 1;NRIP1	NM_003489	0	0	0.431587	36.0693
NRIP2	Nuclear receptor-interacting protein 2;NRIP2	NM_031474	0	0	0	0
NRIP3	Nuclear receptor-interacting protein 3;NRIP3	NM_020645	43.7867	3.65884	66.896	6.10404
NRL	Neural retina-specific leucine zipper protein;NRL	NM_006177	0	0	0	0
OCEL1	Occludin/ELL domain-containing protein 1;OCEL1	NM_024578	31.2249	3.65884	11.4371	62.1502
OCLN	Occludin;OCLN	NM_001205254	0.358907	0.522691	0	10.5433
OLIG1	Oligodendrocyte transcription factor 1;OLIG1	NM_138983	0	0	0	0
OLIG2	Oligodendrocyte transcription factor 2;OLIG2	NM_005806	0	0	0	0
OLIG3	Oligodendrocyte transcription factor 3;OLIG3	NM_175747	0	0	0	0
ONECUT1	Hepatocyte nuclear factor 6;ONECUT1	NM_004498	0	0	0	0
ONECUT2	One cut domain family member 2;ONECUT2	NM_004852	0	0	0	0
ONECUT3	One cut domain family member 3;ONECUT3	NM_001080488	0	0	0	0
OSR1	Protein odd-skipped-related 1;OSR1	NM_145260	0	0	2.37373	0
OSR2	Protein odd-skipped-related 2;OSR2	NM_001142462	0	0	0	0
OTP	Homeobox protein orthopedia;OTP	NM_032109	0	0	0	0
OTX1	Homeobox protein OTX1;OTX1	NM_001199770	0	0	0	0
OTX2	Homeobox protein OTX2;OTX2	NM_021728	0	0	0	0
OVCA2	Ovarian cancer-associated gene 2 protein;OVCA2	NM_080822	41.6332	70.0406	64.0907	26.0809
OVL2L_HUMAN	Putative transcription factor Ovo-like 2-like;OVL2L_HUMAN
OVOL1	Putative transcription factor Ovo-like 1;OVOL1	NM_004561	0.717814	7.31767	1.72635	121.526
OVOL2	Transcription factor Ovo-like 2;OVOL2	NM_021220	0	0	0	0
PA2G4	Proliferation-associated protein 2G4;PA2G4	NM_006191	41.9921	75.2675	93.007	130.959
PARK2	E3 ubiquitin-protein ligase parkin;PARK2	NM_004562	0	0	0	0
PARK7	Protein DJ-1;PARK7	NM_007262	584.301	367.974	638.102	888.97
PASD1	PAS domain-containing protein 1;PASD1	NM_173493	0	0	0	0
PATZ1	POZ-, AT hook-, and zinc finger-containing protein 1;PATZ1	NM_032051	4.30688	0.522691	23.5215	1.66474
PAX1	Paired box protein Pax-1;PAX1	NM_006192	0	0	0	0
PAX2	Paired box protein Pax-2;PAX2	NM_000278	0	0	0	0
PAX3	Paired box protein Pax-3;PAX3	NM_000438	0	0	0	0
PAX4	Paired box protein Pax-4;PAX4	NM_006193	0	0	0	0
PAX5	Paired box protein Pax-5;PAX5	NM_016734	0	0	0	0
PAX6	Paired box protein Pax-6;PAX6	NM_000280	12.2028	2.61345	2.15794	334.612
PAX7	Paired box protein Pax-7;PAX7	NM_001135254	0	0	0	0
PAX8	Paired box protein Pax-8;PAX8	NM_003466	0	0	0	0
PAX9	Paired box protein Pax-9;PAX9	NM_006194	0	0	0	0
PBX1	Pre-B-cell leukemia transcription factor 1;PBX1	NM_001204961	101.93	32.9295	7.76857	0.554912
PBX2	Pre-B-cell leukemia transcription factor 2;PBX2	NM_002586	2.51235	0	0	0.554912
PBX3	Pre-B-cell leukemia transcription factor 3;PBX3	NM_001134778	0.358907	0	6.47381	1.10982
PBX4	Pre-B-cell leukemia transcription factor 4;PBX4	NM_025245	0	0	0	0
PCGF1	Polycomb group RING finger protein 1;PCGF1	NM_032673	0.358907	0.522691	19.853	11.0982
PCGF2	Polycomb group RING finger protein 2;PCGF2	NM_007144	40.5565	18.2942	15.1055	70.4739
PCGF3	Polycomb group RING finger protein 3;PCGF3	NM_006315	34.814	41.2926	12.9476	3.88439
PCGF5	Polycomb group RING finger protein 5;PCGF5	NM_032373	59.5786	19.8623	9.49492	11.0982
PCGF6	Polycomb group RING finger protein 6;PCGF6	NM_001011663	0	0	2.37373	0
PDCD1LG2	Programmed cell death 1 ligand 2;PDCD1LG2	NM_025239	1.07672	1.56807	93.8702	1.10982
PDCD2	Programmed cell death protein 2;PDCD2	NM_002598	54.195	68.9952	52.6536	76.5779
PDCD2L	Programmed cell death protein 2-like;PDCD2L	NM_032346	32.6605	28.748	1.51055	13.8728
PDX1	Pancreas/duodenum homeobox protein 1;PDX1	NM_000209	0	0	0	0
PEG3	Paternally-expressed gene 3 protein;PEG3	NM_001146184	5.74251	1.56807	2.15794	3.32947
PEPD	Xaa-Pro dipeptidase;PEPD	NM_000285	111.979	39.7245	172.635	96.5548
PER1	Period circadian protein homolog 1;PER1	NM_002616	300.046	191.828	56.5379	92.6704
PER2	Period circadian protein homolog 2;PER2	NM_022817	49.1703	82.5851	0.647381	47.1676
PER3	Period circadian protein homolog 3;PER3	NM_016831	55.2717	5.7496	4.10008	13.8728
PFDN1	Prefoldin subunit 1;PFDN1	NM_002622	35.5318	11.4992	93.6544	36.0693
PGBD1	PiggyBac transposable element-derived protein 1;PGBD1	NM_001184743	14.7152	2.09076	0.215794	15.5375
PGR	Progesterone receptor;PGR	NM_000926	9.69049	10.4538	0.215794	0.554912
PHC1	Polyhomeotic-like protein 1;PHC1	NM_004426	6.10142	4.18153	7.12119	2.21965
PHC2	Polyhomeotic-like protein 2;PHC2	NM_004427	102.288	78.4036	62.3643	64.9248
PHC3	Polyhomeotic-like protein 3;PHC3	NM_024947	16.1508	8.36305	5.39484	62.7051
PHF1	PHD finger protein 1;PHF1	NM_024165	143.563	93.039	64.3065	101.549
PHF10	PHD finger protein 10;PHF10	NM_018288	2.15344	76.3129	39.706	69.3641
PHF12	PHD finger protein 12;PHF12	NM_001033561	40.9154	33.9749	8.20015	2.21965
PHF14	PHD finger protein 14;PHF14	NM_014660	0.717814	1.56807	4.96325	71.0288
PHF15	Protein Jade-2;PHF15	NM_015288	1.07672	17.2488	51.1431	14.9826
PHF16	Protein Jade-3;PHF16	NM_001077445	0	0	0	0
PHF17	Protein Jade-1;PHF17	NM_024900	2.15344	13.0673	0.431587	0
PHF19	PHD finger protein 19;PHF19	NM_001009936	27.6358	1.56807	0.647381	0.554912
PHF20	PHD finger protein 20;PHF20	NM_016436	33.3784	1.56807	14.2424	48.8323
PHF20L1	Tudor domain-containing protein PHF20L1;PHF20L1	NM_016018	10.4083	49.1329	0.431587	1.10982
PHF21A	PHD finger protein 21A;PHF21A	NM_001101802	10.4083	10.9765	3.2369	1.66474
PHF21B	PHD finger protein 21B;PHF21B	NM_001135862	0	0	0	0
PHOX2A	Paired mesoderm homeobox protein 2A;PHOX2A	NM_005169	0	0	0	0
PHOX2B	Paired mesoderm homeobox protein 2B;PHOX2B	NM_003924	0	0	0	0
PHTF1	Putative homeodomain transcription factor 1;PHTF1	NM_006608	8.25486	3.65884	61.5012	16.6474
PHTF2	Putative homeodomain transcription factor 2;PHTF2	NM_001127357	3.23016	31.8841	0.215794	6.65895
PIR	Pirin;PIR	NM_001018109	27.6358	2.09076	43.1587	141.503
PITX1	Pituitary homeobox 1;PITX1	NM_002653	3.23016	3.13614	5.61063	1.10982
PITX2	Pituitary homeobox 2;PITX2	NM_001204397	287.843	567.12	376.991	10.5433
PITX3	Pituitary homeobox 3;PITX3	NM_005029	0	0	0	0
PJA1	E3 ubiquitin-protein ligase Praja1;PJA1	NM_001032396	0	0	0	2.21965
PJA2	E3 ubiquitin-protein ligase Praja2;PJA2	NM_014819	8.97268	64.8137	10.7897	4.99421
PKNOX1	Homeobox protein PKNOX1;PKNOX1	NM_004571	0.358907	2.09076	2.37373	71.0288
PKNOX2	Homeobox protein PKNOX2;PKNOX2	NM_022062	14.7152	33.9749	27.8374	0.554912
PLAG1	Zinc finger protein PLAG1;PLAG1	NM_001114634	0	0	0	0
PLAGL1	Zinc finger protein PLAGL1;PLAGL1	NM_001080951	1.43563	0.522691	15.7529	0
PLAGL2	Zinc finger protein PLAGL2;PLAGL2	NM_002657	5.74251	0.522691	5.39484	91.5606
PLEKHF1	Pleckstrin homology domain-containing family F member 1;PLEKHF1	NM_024310	0	0	0	0.554912
PLEKHF2	Pleckstrin homology domain-containing family F member 2;PLEKHF2	NM_024613	0	0.522691	0	0
PLEKHM2	Pleckstrin homology domain-containing family M member 2;PLEKHM2	NM_015164	11.8439	29.7934	36.2533	14.9826
PML	Probable transcription factor PML;PML	NM_033239	48.0935	1.56807	54.8116	33.2947
PMS2L3	Postmeiotic segregation increased 2-like protein 3;PMS2L3
POLE3	DNA polymerase epsilon subunit 3;POLE3	NM_017443	130.642	107.674	63.2275	170.358
POLE4	DNA polymerase epsilon subunit 4;POLE4	NM_019896	7.89595	34.4976	25.6794	32.7398
POLR2D	DNA-directed RNA polymerase II subunit RPB4;POLR2D	NM_004805	60.6553	7.31767	1.72635	53.8265
POLR2G	DNA-directed RNA polymerase II subunit RPB7;POLR2G	NM_002696	115.927	262.391	224.857	441.155
POLR3H	DNA-directed RNA polymerase III subunit RPC8;POLR3H	NM_001018050	95.4693	53.3145	132.281	34.9595
POU1F1	Pituitary-specific positive transcription factor 1;POU1F1	NM_000306	0	0	0	0
POU2F1	POU domain, class 2, transcription factor 1;POU2F1	NM_001198783	26.2002	0	10.5739	0
POU2F2	POU domain, class 2, transcription factor 2;POU2F2	NM_002698	0	1.04538	0	1.66474
POU2F3	POU domain, class 2, transcription factor 3;POU2F3	NM_014352	0	0	0	0
POU3F1	POU domain, class 3, transcription factor 1;POU3F1	NM_002699	11.1261	1.04538	0.431587	0
POU3F2	POU domain, class 3, transcription factor 2;POU3F2	NM_005604	0	0	0	0
POU3F3	POU domain, class 3, transcription factor 3;POU3F3	NM_006236	0	0	0	0
POU3F4	POU domain, class 3, transcription factor 4;POU3F4	NM_000307	0	0	0	0
POU4F1	POU domain, class 4, transcription factor 1;POU4F1	NM_006237	0	0	0	0
POU4F2	POU domain, class 4, transcription factor 2;POU4F2	NM_004575	0	0	0	0
POU4F3	POU domain, class 4, transcription factor 3;POU4F3	NM_002700	0	0	0	0
POU5F1	POU domain, class 5, transcription factor 1;POU5F1	NM_001173531	0	0	0	0
POU5F1P1	Putative POU domain, class 5, transcription factor 1-like protein 1;POU5F1P1
POU6F1	POU domain, class 6, transcription factor 1;POU6F1	NM_002702	0	1.04538	0	22.1965
POU6F2	POU domain, class 6, transcription factor 2;POU6F2	NM_001166018	22.6111	27.7026	8.84754	2.77456
PPARA	Peroxisome proliferator-activated receptor alpha;PPARA	NM_001001928	2.51235	10.4538	12.516	77.6877
PPARD	Peroxisome proliferator-activated receptor delta;PPARD	NM_001171818	0.717814	0	0	21.0867
PPARG	Peroxisome proliferator-activated receptor gamma;PPARG	NM_005037	0	0	0	0
PPARGC1A	Peroxisome proliferator-activated receptor gamma coactivator 1-alpha;PPARGC1A	NM_013261	0	0	0	0
PPARGC1B	Peroxisome proliferator-activated receptor gamma coactivator 1-beta;PPARGC1B	NM_001172698	131.36	43.3833	17.0477	1.66474
PPP1R8	Activator of RNA decay;PPP1R8	NM_138558	41.6332	13.59	1.72635	18.867
PPRC1	Peroxisome proliferator-activated receptor gamma coactivator-related protein 1;PPRC1	NM_015062	53.4771	42.8606	34.7428	95.4449
PQBP1	Polyglutamine-binding protein 1;PQBP1	NM_001032381	21.8933	168.829	138.108	89.8958
PRDM1	PR domain zinc finger protein 1;PRDM1	NM_001198	0	0	0	0.554912
PRDM10	PR domain zinc finger protein 10;PRDM10	NM_020228	0	0	0	0
PRDM12	PR domain zinc finger protein 12;PRDM12	NM_021619	0	0	0	0
PRDM13	PR domain zinc finger protein 13;PRDM13	NM_021620	0	0	0	0
PRDM14	PR domain zinc finger protein 14;PRDM14	NM_024504	0	0	0	0
PRDM15	PR domain zinc finger protein 15;PRDM15	NM_001040424	0	0	0	0
PRDM16	PR domain zinc finger protein 16;PRDM16	NM_022114	0	0	0	0
PRDM2	PR domain zinc finger protein 2;PRDM2	NM_001007257	1.07672	22.4757	0.215794	55.4912
PRDM4	PR domain zinc finger protein 4;PRDM4	NM_012406	5.74251	109.765	42.0797	2.21965
PRDM5	PR domain zinc finger protein 5;PRDM5	NM_018699	6.81923	0	1.51055	2.21965
PRDM6	PR domain zinc finger protein 6;PRDM6	NM_001136239	0	0	12.0844	0
PRDM8	PR domain zinc finger protein 8;PRDM8	NM_001099403	0	0	0	0
PRDM9	PR domain zinc finger protein 9;PRDM9	NM_020227	0	0	0	0
PRKCDBP	Protein kinase C delta-binding protein;PRKCDBP	NM_145040	8.25486	0.522691	7.76857	4.4393
PRKRIR	52 kDa repressor of the inhibitor of the protein kinase;PRKRIR	NM_004705	0	2.09076	0	0
PROP1	Homeobox protein prophet of Pit-1;PROP1	NM_006261	0	0	0	0
PROX1	Prospero homeobox protein 1;PROX1	NM_002763	0	0	0	0
PROX2	Prospero homeobox protein 2;PROX2	NM_001080408	0	0	0	0
PRPF6	Pre-mRNA-processing factor 6;PRPF6	NM_012469	67.4745	138.513	20.5004	172.578
PRRX1	Paired mesoderm homeobox protein 1;PRRX1	NM_006902	108.39	78.4036	159.04	61.5953
PRRX2	Paired mesoderm homeobox protein 2;PRRX2	NM_016307	0	0	0	6.10404
PSIP1	PC4 and SFRS1-interacting protein;PSIP1	NM_001128217	53.8361	0.522691	12.0844	0.554912
PSMD14	26S proteasome non-ATPase regulatory subunit 14;PSMD14	NM_005805	87.9322	9.93113	315.922	4.99421
PTF1A	Pancreas transcription factor 1 subunit alpha;PTF1A	NM_178161	0	0	0	0
PTOV1	Prostate tumor overexpressed gene 1 protein;PTOV1	NM_017432	170.481	100.879	231.115	347.93
PTRF	Polymerase I and transcript release factor;PTRF	NM_012232	170.122	104.015	396.844	155.93
PTRFL_HUMAN	PTRF/SDPR family protein;PTRFL_HUMAN
PTTG1	Securin;PTTG1	NM_004219	24.4057	0	1.07897	16.6474
PTTG3	Securin-3;PTTG3
PURA	Transcriptional activator protein Pur-alpha;PURA	NM_005859	5.38361	10.9765	12.3002	6.65895
PURB	Transcriptional activator protein Pur-beta;PURB	NM_033224	0.717814	27.7026	20.932	101.549
PURG	Purine-rich element-binding protein gamma;PURG	NM_001015508	0	0	0	0
PWP1	Periodic tryptophan protein 1 homolog;PWP1	NM_007062	89.0089	8.36305	127.102	111.537
PYGO1	Pygopus homolog 1;PYGO1	NM_015617	0	0	0	1.66474
PYGO2	Pygopus homolog 2;PYGO2	NM_138300	1.79454	20.9076	0	0.554912
PYHIN1	Pyrin and HIN domain-containing protein 1;PYHIN1	NM_152501	0	0	0	0
QKI	Protein quaking;QKI	NM_206853	2.15344	10.4538	11.4371	0.554912
QRICH1	Glutamine-rich protein 1;QRICH1	NM_017730	30.1482	30.3161	10.5739	0.554912
RABEPK	Rab9 effector protein with Kelch motifs;RABEPK	NM_001174152	125.617	86.7667	69.0539	96.5548
RAI1	Retinoic acid-induced protein 1;RAI1	NM_030665	1.07672	0.522691	0.215794	2.77456
RARA	Retinoic acid receptor alpha;RARA	NM_000964	6.10142	0.522691	0	0
RARB	Retinoic acid receptor beta;RARB	NM_000965	0.358907	0	5.82643	0
RARG	Retinoic acid receptor gamma;RARG	NM_000966	26.5591	4.70422	69.0539	51.6069
RAX	Retinal homeobox protein Rx;RAX	NM_013435	0	0	0	0
RAX2	Retina and anterior neural fold homeobox protein 2;RAX2	NM_032753	0	0	0	0
RB1	Retinoblastoma-associated protein;RB1	NM_000321	0.358907	25.0892	3.66849	66.0346
RB1CC1	RB1-inducible coiled-coil protein 1;RB1CC1	NM_001083617	3.94798	49.6556	9.71071	0
RBAK	RB-associated KRAB zinc finger protein;RBAK	NM_001204456	11.1261	75.2675	4.10008	0.554912
RBBP5	Retinoblastoma-binding protein 5;RBBP5	NM_001193272	23.329	7.31767	6.6896	1.66474
RBBP8	Retinoblastoma-binding protein 8;RBBP8	NM_002894	0.358907	0	20.932	3.32947
RBL1	Retinoblastoma-like protein 1;RBL1	NM_002895	0	0	0	0
RBL2	Retinoblastoma-like protein 2;RBL2	NM_005611	23.329	37.6337	19.4214	3.88439
RBM24	RNA-binding protein 24;RBM24	NM_001143941	0	0	0	0
RBM38	RNA-binding protein 38;RBM38	NM_017495	72.8581	22.4757	10.3581	3.88439
RBMY1H	Putative RNA-binding motif protein, Y chromosome, family 1 member H;RBMY1H
RBPJ	Recombining binding protein suppressor of hairless;RBPJ	NM_005349	12.2028	32.4068	44.4535	41.0635
RBPJL	Recombining binding protein suppressor of hairless-like protein;RBPJL	NM_014276	0	0	0	0
RBX1	RING-box protein 1;RBX1	NM_014248	34.4551	18.2942	49.2009	14.4277
REL	C-Rel proto-oncogene protein;REL	NM_002908	1.79454	0	0	0
RELA	Transcription factor p65;RELA	NM_021975	128.848	75.2675	100.344	189.78
RELB	Transcription factor RelB;RELB	NM_006509	2.87126	63.2456	1.94214	3.32947
REPIN1	Replication initiator 1;REPIN1	NM_001099695	113.056	63.7683	102.934	11.6532
REST	RE1-silencing transcription factor;REST	NM_001193508	6.46033	16.7261	5.61063	7.21386
RFPL4B	Ret finger protein-like 4B;RFPL4B	NM_001013734	0	0	0	0
RFX1	MHC class II regulatory factor RFX1;RFX1	NM_002918	1.07672	0	0	0
RFX2	DNA-binding protein RFX2;RFX2	NM_000635	0	0.522691	6.04222	5.54912
RFX3	Transcription factor RFX3;RFX3	NM_002919	5.38361	0.522691	0	1.66474
RFX4	Transcription factor RFX4;RFX4	NM_001206691	0	0	0	0
RFX5	DNA-binding protein RFX5;RFX5	NM_000449	13.9974	2.09076	23.9531	103.214
RFX6	DNA-binding protein RFX6;RFX6	NM_173560	0	0	0	0
RFX7	DNA-binding protein RFX7;RFX7	NM_022841	0	0	2.15794	0
RFXANK	DNA-binding protein RFXANK;RFXANK	NM_003721	24.4057	80.4944	19.2056	63.26
RHOXF1	Rhox homeobox family member 1;RHOXF1	NM_139282	0	0	0	0
RHOXF2	Rhox homeobox family member 2;RHOXF2
RING1	E3 ubiquitin-protein ligase RING1;RING1	NM_002931	41.9921	26.6572	16.4003	49.3872
RLF	Zinc finger protein Rlf;RLF	NM_012421	32.6605	0	24.3847	38.289
RMP	Unconventional prefoldin RPB5 interactor;RMP
RNF11	RING finger protein 11;RNF11	NM_014372	13.2796	21.953	22.6583	53.8265
RNF114	RING finger protein 114;RNF114	NM_018683	194.528	182.419	52.6536	201.988
RNF12	E3 ubiquitin-protein ligase RNF12;RNF12
RNF125	E3 ubiquitin-protein ligase RNF125;RNF125	NM_017831	0	0	0	0
RNF138	E3 ubiquitin-protein ligase RNF138;RNF138	NM_016271	12.5617	17.2488	0.215794	28.8554
RNF14	E3 ubiquitin-protein ligase RNF14;RNF14	NM_001201365	23.329	25.0892	18.5582	3.88439
RNF144A	Probable E3 ubiquitin-protein ligase RNF144A;RNF144A	NM_014746	0.717814	0.522691	47.6904	108.208
RNF144B	E3 ubiquitin-protein ligase RNF144B;RNF144B	NM_182757	0	0.522691	0	0
RNF152	RING finger protein 152;RNF152	NM_173557	0	0	0.431587	72.6935
RNF166	RING finger protein 166;RNF166	NM_001171815	0	0	2.58952	0
RNF180	RING finger protein 180;RNF180	NM_001113561	0	0	0	0
RNF185	RING finger protein 185;RNF185	NM_001135825	31.9427	15.158	29.9953	46.0577
RNF19A	E3 ubiquitin-protein ligase RNF19A;RNF19A	NM_015435	23.6879	0.522691	21.7951	19.9768
RNF19B	E3 ubiquitin-protein ligase RNF19B;RNF19B	NM_153341	11.8439	71.6086	35.6059	410.635
RNF2	E3 ubiquitin-protein ligase RING2;RNF2	NM_007212	1.79454	0.522691	8.41595	0
RNF217	Probable E3 ubiquitin-protein ligase RNF217;RNF217	NM_152553	34.814	2.09076	0.863174	1.10982
RNF25	E3 ubiquitin-protein ligase RNF25;RNF25	NM_022453	11.8439	0.522691	132.281	22.1965
RNF38	RING finger protein 38;RNF38	NM_022781	19.7399	4.70422	0.215794	5.54912
RNF4	RING finger protein 4;RNF4	NM_001185009	21.5344	53.8372	44.8851	56.0462
RNF44	RING finger protein 44;RNF44	NM_014901	1.43563	0.522691	1.51055	2.77456
RNF5	E3 ubiquitin-protein ligase RNF5;RNF5	NM_006913	59.9375	7.84036	13.595	55.4912
RNF6	RING finger protein 6;RNF6	NM_005977	7.89595	21.953	4.74746	2.21965
RNF7	RING-box protein 2;RNF7	NM_014245	184.119	73.6994	236.726	215.306
RORA	Nuclear receptor ROR-alpha;RORA	NM_002943	17.9454	24.0438	0.215794	21.6416
RORB	Nuclear receptor ROR-beta;RORB	NM_006914	0.358907	0	0.431587	51.6069
RORC	Nuclear receptor ROR-gamma;RORC	NM_001001523	0	70.0406	0.215794	18.867
RREB1	RAS-responsive element-binding protein 1;RREB1	NM_001003698	5.38361	31.3614	4.53166	37.1791
RRN3	RNA polymerase I-specific transcription initiation factor RRN3;RRN3	NM_018427	42.351	0	17.2635	3.88439
RSF1	Remodeling and spacing factor 1;RSF1	NM_016578	0	3.13614	0	4.99421
RUFY1	RUN and FYVE domain-containing protein 1;RUFY1	NM_001040451	12.9207	3.13614	56.7537	3.88439
RUFY2	RUN and FYVE domain-containing protein 2;RUFY2	NM_001042417	0.358907	0.522691	11.0055	1.10982
RUFY3	Protein RUFY3;RUFY3	NM_001037442	0.358907	0.522691	12.3002	29.4104
RUNDC2A	RUN domain-containing protein 2A;RUNDC2A	NM_032167	0.358907	0	0	0
RUNDC3A	RUN domain-containing protein 3A;RUNDC3A	NM_001144825	0	0	0	0
RUNDC3B	RUN domain-containing protein 3B;RUNDC3B	NM_001134405	0	0	0	0
RUNX1	Runt-related transcription factor 1;RUNX1	NM_001001890	14.7152	2.09076	18.774	49.9421
RUNX1T1	Protein CBFA2T1;RUNX1T1	NM_175636	36.6085	0.522691	3.4527	1.10982
RUNX2	Runt-related transcription factor 2;RUNX2	NM_001015051	3.58907	47.0422	0.431587	0
RUNX3	Runt-related transcription factor 3;RUNX3	NM_001031680	0	0	0.431587	0
RUVBL1	RuvB-like 1;RUVBL1	NM_003707	120.593	165.693	265.642	158.705
RUVBL2	RuvB-like 2;RUVBL2	NM_006666	54.5539	95.1297	153.213	4.99421
RXRA	Retinoic acid receptor RXR-alpha;RXRA	NM_002957	3.58907	0	1.72635	8.8786
RXRB	Retinoic acid receptor RXR-beta;RXRB	NM_021976	75.3705	93.039	49.8483	8.32369
RXRG	Retinoic acid receptor RXR-gamma;RXRG	NM_006917	0	0	0	0
RYBP	RING1 and YY1-binding protein;RYBP	NM_012234	29.7893	46.5195	1.72635	22.7514
SAFB	Scaffold attachment factor B1;SAFB	NM_001201338	13.9974	10.9765	1.29476	1.66474
SAFB2	Scaffold attachment factor B2;SAFB2	NM_014649	6.81923	12.5446	3.2369	8.32369
SALL1	Sal-like protein 1;SALL1	NM_001127892	0	0	0	0
SALL2	Sal-like protein 2;SALL2	NM_005407	81.8308	108.197	25.0321	129.295
SALL3	Sal-like protein 3;SALL3	NM_171999	0	0	0	0
SALL4	Sal-like protein 4;SALL4	NM_020436	0	0	0	0
SAMD1	Atherin;SAMD1	NM_138352	0.358907	0	0	0.554912
SAMD13	Sterile alpha motif domain-containing protein 13;SAMD13	NM_001010971	0	0	0	0
SAP30BP	SAP30-binding protein;SAP30BP	NM_013260	48.0935	61.1548	85.4542	100.994
SATB1	DNA-binding protein SATB1;SATB1	NM_001131010	0	0	0	0
SATB2	DNA-binding protein SATB2;SATB2	NM_001172509	0	5.22691	0	0
SBDS	Ribosome maturation protein SBDS;SBDS	NM_016038	112.697	121.787	81.3542	140.393
SCAND2	SCAN domain-containing protein 2;SCAND2	NR_003654	0	36.5884	0.215794	1.10982
SCAND3	SCAN domain-containing protein 3;SCAND3	NM_052923	0	0	0	0
SCMH1	Polycomb protein SCMH1;SCMH1	NM_001031694	10.0494	38.1564	4.53166	46.0577
SCML1	Sex comb on midleg-like protein 1;SCML1	NM_001037535	2.87126	7.84036	0	0.554912
SCML2	Sex comb on midleg-like protein 2;SCML2	NM_006089	0	0	0.431587	0
SCML4	Sex comb on midleg-like protein 4;SCML4	NM_198081	0	0	0	0
SCRT1	Transcriptional repressor scratch 1;SCRT1	NM_031309	0	0	0	0
SCRT2	Transcriptional repressor scratch 2;SCRT2	NM_033129	5.0247	0	0	0
SCXB	Basic helix-loop-helix transcription factor scleraxis;SCXB
SDPR	Serum deprivation-response protein;SDPR	NM_004657	0	0	0	0
SEBOX	Homeobox protein SEBOX;SEBOX	NM_001080837	0	0	0	0
SERTAD2	SERTA domain-containing protein 2;SERTAD2	NM_014755	18.6632	153.671	8.84754	4.99421
SF1	Splicing factor 1;SF1	NM_001178031	184.119	343.931	115.234	31.63
SFMBT1	Scm-like with four MBT domains protein 1;SFMBT1	NM_001005158	2.87126	0	0	0
SFMBT2	Scm-like with four MBT domains protein 2;SFMBT2	NM_001018039	0	0	0	0
SHISA5	Protein shisa-5;SHISA5	NM_016479	66.3978	31.8841	181.267	12.2081
SHOX	Short stature homeobox protein;SHOX	NM_000451	0	0	0	0
SHOX2	Short stature homeobox protein 2;SHOX2	NM_001163678	0	0	0	0
SIM1	Single-minded homolog 1;SIM1	NM_005068	0	0	0	0
SIM2	Single-minded homolog 2;SIM2	NM_005069	0	0	0	0
SIN3A	Paired amphipathic helix protein Sin3a;SIN3A	NM_001145357	58.8608	68.4725	5.82643	9.43351
SIN3B	Paired amphipathic helix protein Sin3b;SIN3B	NM_015260	2.15344	41.2926	3.88428	41.6184
SIX1	Homeobox protein SIX1;SIX1	NM_005982	0	0	0	0
SIX2	Homeobox protein SIX2;SIX2	NM_016932	0	0	0	0
SIX3	Homeobox protein SIX3;SIX3	NM_005413	0	0	0	0
SIX4	Homeobox protein SIX4;SIX4	NM_017420	0	0	0	0
SIX5	Homeobox protein SIX5;SIX5	NM_175875	11.485	0	3.66849	0.554912
SIX6	Homeobox protein SIX6;SIX6	NM_007374	0	0	0	0
SKI	Ski oncogene;SKI	NM_003036	0	1.04538	6.25801	0.554912
SKIL	Ski-like protein;SKIL	NM_001145097	0	0	0	0
SLC2A4RG	SLC2A4 regulator;SLC2A4RG	NM_020062	0.358907	2.61345	11.0055	0
SLC4A1AP	Kanadaptin;SLC4A1AP	NM_018158	22.6111	21.953	25.0321	71.0288
SLTM	SAFB-like transcription modulator;SLTM	NM_001013843	46.299	1.04538	33.6638	3.88439
SMAD1	Mothers against decapentaplegic homolog 1;SMAD1	NM_001003688	0	4.70422	0	0
SMAD2	Mothers against decapentaplegic homolog 2;SMAD2	NM_005901	105.878	44.9514	82.0015	130.959
SMAD3	Mothers against decapentaplegic homolog 3;SMAD3	NM_001145102	179.812	274.935	55.2431	38.289
SMAD4	Mothers against decapentaplegic homolog 4;SMAD4	NM_005359	28.3537	11.4992	35.3901	0
SMAD5	Mothers against decapentaplegic homolog 5;SMAD5	NM_001001419	23.329	0	3.02111	1.66474
SMAD6	Mothers against decapentaplegic homolog 6;SMAD6	NM_001142861	0.717814	0	0	0
SMAD9	Mothers against decapentaplegic homolog 9;SMAD9	NM_001127217	13.6385	0	0.215794	0
SMARCC1	SWI/SNF complex subunit SMARCC1;SMARCC1	NM_003074	10.7672	9.40843	15.5371	61.0404
SMARCC2	SWI/SNF complex subunit SMARCC2;SMARCC2	NM_003075	25.1235	2.61345	1.94214	2.77456
SMARCE1	SWI/SNF-related matrix-associated actin-dependent regulator of chromatin subfamily E member 1;SMARCE1	NM_003079	81.113	161.511	44.2377	94.89
SMYD1	SET and MYND domain-containing protein 1;SMYD1	NM_198274	0	0	0	0
SMYD2	SET and MYND domain-containing protein 2;SMYD2	NM_020197	6.81923	0	1.51055	0
SMYD3	SET and MYND domain-containing protein 3;SMYD3	NM_001167740	122.028	109.242	77.9015	2.21965
SMYD4	SET and MYND domain-containing protein 4;SMYD4	NM_052928	4.30688	8.36305	14.4582	0
SNAI1	Zinc finger protein SNAI1;SNAI1	NM_005985	18.3043	48.0876	1.72635	13.8728
SNAI2	Zinc finger protein SNAI2;SNAI2	NM_003068	10.0494	1.56807	0.863174	2.21965
SNAI3	Zinc finger protein SNAI3;SNAI3	NM_178310	0	0	0	0
SNAPC4	snRNA-activating protein complex subunit 4;SNAPC4	NM_003086	5.38361	0	0.863174	0.554912
SND1	Staphylococcal nuclease domain-containing protein 1;SND1	NM_014390	132.437	52.2691	337.717	6.10404
SNIP1	Smad nuclear-interacting protein 1;SNIP1	NM_024700	13.9974	7.31767	0.215794	81.5721
SNURF	SNRPN upstream reading frame protein;SNURF	NM_005678	538.719	271.799	547.037	234.728
SNW1	SNW domain-containing protein 1;SNW1	NM_012245	74.2938	3.13614	39.4902	72.1386
SOX1	SOX-1 protein;SOX1	NM_005986	0	0	0	0
SOX10	Transcription factor SOX-10;SOX10	NM_006941	0	0	0	0
SOX11	Transcription factor SOX-11;SOX11	NM_003108	58.1429	53.8372	4.31587	1.66474
SOX12	SOX-12 protein;SOX12	NM_006943	26.5591	0.522691	0.647381	1.10982
SOX13	SOX-13 protein;SOX13	NM_005686	2.15344	5.7496	0	0
SOX14	Transcription factor SOX-14;SOX14	NM_004189	0	0	0	0
SOX15	SOX-15 protein;SOX15	NM_006942	57.4251	102.447	3.4527	123.745
SOX17	Transcription factor SOX-17;SOX17	NM_022454	0	0	0	0
SOX18	Transcription factor SOX-18;SOX18	NM_018419	0	0	0	0
SOX2	Transcription factor SOX-2;SOX2	NM_003106	0	0	0	0
SOX21	Transcription factor SOX-21;SOX21	NM_007084	0	0	0	0
SOX3	Transcription factor SOX-3;SOX3	NM_005634	0	0	0	0
SOX30	Transcription factor SOX-30;SOX30	NM_007017	0	0	0	0
SOX4	Transcription factor SOX-4;SOX4	NM_003107	11.1261	1.56807	23.3057	64.9248
SOX5	Transcription factor SOX-5;SOX5	NM_006940	0	0	0	0
SOX6	Transcription factor SOX-6;SOX6	NM_001145811	0	0	0	0
SOX7	Transcription factor SOX-7;SOX7	NM_031439	0	0	0	0
SOX8	Transcription factor SOX-8;SOX8	NM_014587	0.717814	44.9514	0	0
SOX9	Transcription factor SOX-9;SOX9	NM_000346	0	0	3.4527	4.4393
SP1	Transcription factor Sp1;SP1	NM_003109	0.717814	4.70422	24.6005	13.3179
SP100	Nuclear autoantigen Sp-100;SP100	NM_001206702	52.0415	3.65884	118.039	79.9074
SP110	Sp110 nuclear body protein;SP110	NM_001185015	0	24.5665	26.7584	0.554912
SP140	Nuclear body protein SP140;SP140	NM_001005176	0	0	0	0
SP140L	Nuclear body protein SP140-like protein;SP140L	NM_138402	0	0	0.431587	0
SP2	Transcription factor Sp2;SP2	NM_003110	0	0	1.07897	1.10982
SP3	Transcription factor Sp3;SP3	NM_001017371	5.0247	2.61345	1.07897	39.9537
SP4	Transcription factor Sp4;SP4	NM_003112	10.0494	0	0.431587	0
SP5	Transcription factor Sp5;SP5	NM_001003845	0	0	0	0
SP6	Transcription factor Sp6;SP6	NM_199262	0	0	0	0
SP7	Transcription factor Sp7;SP7	NM_001173467	0	0	0	0
SP8	Transcription factor Sp8;SP8	NM_182700	0	0	0	0
SPDEF	SAM pointed domain-containing Ets transcription factor;SPDEF	NM_012391	0	0	0	0
SPI1	Transcription factor PU.1;SPI1	NM_001080547	0	0	0	0
SPIB	Transcription factor Spi-B;SPIB	NM_003121	0	0	0	0
SPIC	Transcription factor Spi-C;SPIC	NM_152323	0	0	0	0
SPOP	Speckle-type POZ protein;SPOP	NM_001007226	0	31.3614	4.31587	0
SPOPL	Speckle-type POZ protein-like;SPOPL	NM_001001664	0	0	0.431587	3.32947
SPRY1	Protein sprouty homolog 1;SPRY1	NM_005841	55.2717	117.083	13.1634	1.10982
SPRY2	Protein sprouty homolog 2;SPRY2	NM_005842	238.673	632.979	24.3847	137.618
SPRY3	Protein sprouty homolog 3;SPRY3	NM_005840	0	0	0	0
SPRY4	Protein sprouty homolog 4;SPRY4	NM_001127496	24.4057	15.158	0.647381	10.5433
SPRYD4	SPRY domain-containing protein 4;SPRYD4	NM_207344	57.0662	36.0657	46.6114	11.0982
SPZ1	Spermatogenic leucine zipper protein 1;SPZ1	NM_032567	0	0	0	0
SREBF1	Processed sterol regulatory element-binding protein 1;SREBF1	NM_001005291	17.5864	59.5868	8.63174	28.8554
SREBF2	Processed sterol regulatory element-binding protein 2;SREBF2	NM_004599	11.485	8.88574	4.74746	6.65895
SRF	Serum response factor;SRF	NM_003131	7.89595	21.4303	40.5692	96.5548
SRFBP1	Serum response factor-binding protein 1;SRFBP1	NM_152546	0	0	0	15.5375
SRY	Sex-determining region Y protein;SRY	NM_003140	0	0	0	0
SSRP1	FACT complex subunit SSRP1;SSRP1	NM_003146	103.365	41.2926	87.6122	115.977
SSX1	Protein SSX1;SSX1	NM_005635	0	0	0	0
SSX10	Protein SSX10;SSX10
SSX11	Protein SSX11;SSX11
SSX3	Protein SSX3;SSX3	NM_021014	0	0	0	0
SSX5	Protein SSX5;SSX5	NM_021015	0	0	0	0
SSX6	Protein SSX6;SSX6	NR_028366	0	0	0	0
SSX7	Protein SSX7;SSX7	NM_173358	0	0	0	0
SSX8	Protein SSX8;SSX8	NR_027250	0	0	0	0
SSX9	Protein SSX9;SSX9
ST18	Suppression of tumorigenicity protein 18;ST18	NM_014682	0	0	0	0
STAT1	Signal transducer and activator of transcription 1-alpha/beta;STAT1	NM_007315	124.541	211.69	166.377	57.156
STAT2	Signal transducer and activator of transcription 2;STAT2	NM_005419	32.6605	56.9733	102.286	7.76877
STAT3	Signal transducer and activator of transcription 3;STAT3	NM_003150	75.3705	70.0406	73.8014	47.1676
STAT4	Signal transducer and activator of transcription 4;STAT4	NM_003151	0	0	0	0
STAT5A	Signal transducer and activator of transcription 5A;STAT5A	NM_003152	1.43563	0	2.15794	25.526
STAT5B	Signal transducer and activator of transcription 5B;STAT5B	NM_012448	28.3537	3.13614	47.6904	14.9826
STAT6	Signal transducer and activator of transcription 6;STAT6	NM_001178078	77.5239	4.18153	133.145	77.6877
STK31	Serine/threonine-protein kinase 31;STK31	NM_001122833	0	0	0	0
SUB1	Activated RNA polymerase II transcriptional coactivator p15;SUB1	NM_006713	16.5097	38.1564	140.482	50.497
SUPT16H	FACT complex subunit SPT16;SUPT16H	NM_007192	22.2522	25.6118	38.1955	19.9768
SUPT3H	Transcription initiation protein SPT3 homolog;SUPT3H	NM_181356	3.94798	2.09076	1.94214	1.66474
SUPT4H1	Transcription elongation factor SPT4;SUPT4H1	NM_003168	127.412	132.241	36.6849	115.422
SUPT5H	Transcription elongation factor SPT5;SUPT5H	NM_001111020	41.9921	104.015	89.3385	6.65895
SUPT6H	Transcription elongation factor SPT6;SUPT6H	NM_003170	107.672	6.79498	69.4855	21.0867
SX2B	Protein SSX2;SSX2B
SX4B	Protein SSX4;SSX4B
T	Brachyury protein;T	NM_003181	0	0	0	0
TADA2B	Transcriptional adapter 2-beta;TADA2B	NM_152293	1.43563	0.522691	10.1423	2.21965
TADA2L	Transcriptional adapter 2-alpha;TADA2L
TADA3L	Transcriptional adapter 3-like;TADA3L
TAF1	Transcription initiation factor TFIID subunit 1;TAF1	NM_004606	0	0	7.12119	0
TAF10	Transcription initiation factor TFIID subunit 10;TAF10	NM_006284	30.866	33.9749	12.0844	15.5375
TAF11	Transcription initiation factor TFIID subunit 11;TAF11	NM_005643	17.2275	90.4255	41.4324	95.4449
TAF12	Transcription initiation factor TFIID subunit 12;TAF12	NM_001135218	44.5045	5.7496	44.4535	89.3409
TAF13	Transcription initiation factor TFIID subunit 13;TAF13	NM_005645	0	0	0	0
TAF15	TATA-binding protein-associated factor 2N;TAF15	NM_003487	0	1.04538	0	0
TAF1L	Transcription initiation factor TFIID 210 kDa subunit;TAF1L	NM_153809	0	0	0	0
TAF2	Transcription initiation factor TFIID subunit 2;TAF2	NM_003184	0	3.65884	4.53166	3.88439
TAF5	Transcription initiation factor TFIID subunit 5;TAF5	NM_006951	0	0	0	0
TAF5L	TAF5-like RNA polymerase II p300/CBP-associated factor-associated factor 65 kDa subunit 5L;TAF5L	NM_014409	0.358907	0	0	0
TAF6	Transcription initiation factor TFIID subunit 6;TAF6	NM_001190415	38.4031	4.18153	58.9116	2.77456
TAF6L	TAF6-like RNA polymerase II p300/CBP-associated factor-associated factor 65 kDa subunit 6L;TAF6L	NM_006473	1.79454	7.84036	6.47381	0.554912
TAF7	Transcription initiation factor TFIID subunit 7;TAF7	NM_005642	194.887	261.345	182.346	229.734
TAF7L	Transcription initiation factor TFIID subunit 7-like;TAF7L	NM_001168474	0	0	0	0
TAF9	Transcription initiation factor TFIID subunit 9;TAF9	NM_001015892	81.8308	4.18153	39.2744	254.15
TAF9B	Transcription initiation factor TFIID subunit 9B;TAF9B	NM_015975	0	0	3.88428	0
TAL1	T-cell acute lymphocytic leukemia protein 1;TAL1	NM_003189	0	0	0	0
TAL2	T-cell acute lymphocytic leukemia protein 2;TAL2	NM_005421	0	0	0	0
TARDBP	TAR DNA-binding protein 43;TARDBP	NM_007375	52.4004	33.9749	43.5903	8.32369
TAT	Tyrosine aminotransferase;TAT	NM_000353	0	0	0	0
TBP	TATA-box-binding protein;TBP	NM_001172085	0	15.158	9.71071	0.554912
TBPL1	TATA box-binding protein-like protein 1;TBPL1	NM_004865	50.9648	54.3598	17.9109	1.66474
TBPL2	TATA box-binding protein-like protein 2;TBPL2	NM_199047	0	0	0	0
TBR1	T-box brain protein 1;TBR1	NM_006593	0	0	0	0
TBX1	T-box transcription factor TBX1;TBX1	NM_005992	0	0	0	0
TBX10	T-box transcription factor TBX10;TBX10	NM_005995	0	0	0	0
TBX15	T-box transcription factor TBX15;TBX15	NM_152380	0	0	0	0
TBX18	T-box transcription factor TBX18;TBX18	NM_001080508	0	0	0	0
TBX19	T-box transcription factor TBX19;TBX19	NM_005149	0	0.522691	1.07897	0
TBX2	T-box transcription factor TBX2;TBX2	NM_005994	20.4577	40.7699	4.31587	2.77456
TBX20	T-box transcription factor TBX20;TBX20	NM_001077653	0	0	0	0
TBX21	T-box transcription factor TBX21;TBX21	NM_013351	0	0	0	0
TBX22	T-box transcription factor TBX22;TBX22	NM_001109878	0	0	0	0
TBX3	T-box transcription factor TBX3;TBX3	NM_005996	0	0	0	0
TBX4	T-box transcription factor TBX4;TBX4	NM_018488	0	0	0	0
TBX5	T-box transcription factor TBX5;TBX5	NM_000192	0	0	0	0
TBX6	T-box transcription factor TBX6;TBX6	NM_004608	0	0	0.431587	0
TCEA1	Transcription elongation factor A protein 1;TCEA1	NM_006756	6.10142	17.7715	1.94214	8.32369
TCEA2	Transcription elongation factor A protein 2;TCEA2	NM_003195	136.385	36.5884	20.0688	8.32369
TCEA3	Transcription elongation factor A protein 3;TCEA3	NM_003196	5.38361	53.3145	1.94214	134.844
TCEAL1	Transcription elongation factor A protein-like 1;TCEAL1	NM_001006639	0.358907	24.5665	29.1321	24.9711
TCEAL2	Transcription elongation factor A protein-like 2;TCEAL2	NM_080390	20.0988	99.3113	1.51055	42.1733
TCEAL3	Transcription elongation factor A protein-like 3;TCEAL3	NM_001006933	19.0221	42.8606	8.41595	2.21965
TCEAL4	Transcription elongation factor A protein-like 4;TCEAL4	NM_001006935	96.546	126.491	110.055	143.167
TCEAL5	Transcription elongation factor A protein-like 5;TCEAL5	NM_001012979	0	0	0	0
TCEAL6	Transcription elongation factor A protein-like 6;TCEAL6	NM_001006938	0	0.522691	0	0
TCEAL7	Transcription elongation factor A protein-like 7;TCEAL7	NM_152278	48.8114	17.7715	15.3213	1.10982
TCEAL8	Transcription elongation factor A protein-like 8;TCEAL8	NM_153333	56.7073	54.3598	57.8327	12.763
TCEB2	Transcription elongation factor B polypeptide 2;TCEB2	NM_007108	99.7761	127.537	95.165	41.6184
TCEB3	Transcription elongation factor B polypeptide 3;TCEB3	NM_003198	118.08	93.039	99.0492	5.54912
TCEB3B	RNA polymerase II transcription factor SIII subunit A2;TCEB3B	NM_016427	0	0	0	0
TCEB3CL2	RNA polymerase II transcription factor SIII subunit A3-like-2;TCEB3CL2
TCERG1	Transcription elongation regulator 1;TCERG1	NM_001040006	0.717814	0	0.647381	0
TCERG1L	Transcription elongation regulator 1-like protein;TCERG1L	NM_174937	0	0	0.215794	27.7456
TCF12	Transcription factor 12;TCF12	NM_003205	56.3484	32.4068	5.61063	120.416
TCF15	Transcription factor 15;TCF15	NM_004609	0.358907	0	0	0
TCF20	Transcription factor 20;TCF20	NM_005650	0	0	2.80532	0
TCF21	Transcription factor 21;TCF21	NM_003206	0	0	0	0
TCF23	Transcription factor 23;TCF23	NM_175769	0	0	0	0
TCF3	Transcription factor E2-alpha;TCF3	NM_003200	12.2028	1.04538	7.76857	0.554912
TCF4	Transcription factor 4;TCF4	NM_001083962	12.5617	73.6994	31.2901	1.66474
TCF9	GC-rich sequence DNA-binding factor;TCF9
TEAD1	Transcriptional enhancer factor TEF-1;TEAD1	NM_021961	5.0247	0.522691	3.2369	32.7398
TEAD2	Transcriptional enhancer factor TEF-4;TEAD2	NM_003598	0.717814	0.522691	32.8006	0
TEAD3	Transcriptional enhancer factor TEF-5;TEAD3	NM_003214	12.5617	103.493	2.80532	3.88439
TEAD4	Transcriptional enhancer factor TEF-3;TEAD4	NM_003213	54.195	14.6353	4.31587	1.10982
TEF	Thyrotroph embryonic factor;TEF	NM_001145398	17.5864	1.04538	1.72635	83.2369
TFAM	Transcription factor A, mitochondrial;TFAM	NM_003201	21.8933	0.522691	22.4425	66.5895
TFAP2A	Transcription factor AP-2 alpha;TFAP2A	NM_001032280	0	0	0	17.2023
TFAP2B	Transcription factor AP-2 beta;TFAP2B	NM_003221	227.188	244.097	109.623	4.99421
TFAP2C	Transcription factor AP-2 gamma;TFAP2C	NM_003222	0.717814	0	0	0
TFAP2D	Transcription factor AP-2 delta;TFAP2D	NM_172238	0	0	0	0
TFAP2E	Transcription factor AP-2 epsilon;TFAP2E	NM_178548	0	0	0	0
TFAP4	Transcription factor AP-4;TFAP4	NM_003223	0	0	0	0
TFCP2	Alpha-globin transcription factor CP2;TFCP2	NM_001173452	0	0	3.02111	1.66474
TFCP2L1	Transcription factor CP2-like protein 1;TFCP2L1	NM_014553	12.5617	0	0	0
TFDP1	Transcription factor Dp-1;TFDP1	NM_007111	62.0909	0	27.19	47.1676
TFDP2	Transcription factor Dp-2;TFDP2	NM_001178138	0	0	8.63174	0
TFDP3	Transcription factor Dp family member 3;TFDP3	NM_016521	0	0	0	0
TFE3	Transcription factor E3;TFE3	NM_006521	146.075	42.8606	17.6951	7.21386
TFEB	Transcription factor EB;TFEB	NM_001167827	6.10142	0	28.7005	2.21965
TFEC	Transcription factor EC;TFEC	NM_001018058	0	0	0.215794	0
TGIF1	Homeobox protein TGIF1;TGIF1	NM_003244	125.976	155.762	13.8108	227.514
TGIF2	Homeobox protein TGIF2;TGIF2	NM_001199513	5.74251	0	0	1.66474
TGIF2LX	Homeobox protein TGIF2LX;TGIF2LX	NM_138960	0	0	0	0
TGIF2LY	Homeobox protein TGIF2LY;TGIF2LY	NM_139214	0	0	0	0
THAP10	THAP domain-containing protein 10;THAP10	NM_020147	0	0.522691	8.41595	0
THOC2	THO complex subunit 2;THOC2	NM_001081550	32.6605	0.522691	9.71071	14.9826
THRA	Thyroid hormone receptor alpha;THRA	NM_001190919	113.056	96.1751	79.1962	120.416
THRAP3	Thyroid hormone receptor-associated protein 3;THRAP3	NM_005119	17.2275	7.84036	17.4793	11.6532
THRB	Thyroid hormone receptor beta;THRB	NM_000461	0	0	0	0
TIPIN	TIMELESS-interacting protein;TIPIN	NM_017858	0.358907	0	11.8686	0
TLE1	Transducin-like enhancer protein 1;TLE1	NM_005077	20.0988	25.6118	32.1532	21.6416
TLE2	Transducin-like enhancer protein 2;TLE2	NM_001144761	0	0	2.15794	5.54912
TLE3	Transducin-like enhancer protein 3;TLE3	NM_001105192	1.43563	0	1.07897	61.0404
TLE4	Transducin-like enhancer protein 4;TLE4	NM_007005	8.97268	41.2926	85.0227	86.5663
TLE6	Transducin-like enhancer protein 6;TLE6	NM_001143986	0.358907	0.522691	0.215794	7.76877
TLX1	T-cell leukemia homeobox protein 1;TLX1	NM_001195517	0	0	0	0
TLX2	T-cell leukemia homeobox protein 2;TLX2	NM_016170	0	0	0	0
TLX3	T-cell leukemia homeobox protein 3;TLX3	NM_021025	0	0	0	0
TNFAIP6	Tumor necrosis factor-inducible gene 6 protein;TNFAIP6	NM_007115	0	0	0	0
TNRC6B	Trinucleotide repeat-containing gene 6B protein;TNRC6B	NM_001024843	2.15344	44.4287	1.72635	3.32947
TOX	Thymocyte selection-associated high mobility group box protein TOX;TOX	NM_014729	0	0	0	0
TOX2	TOX high mobility group box family member 2;TOX2	NM_001098796	0	0	0	0
TOX3	TOX high mobility group box family member 3;TOX3	NM_001080430	0	0	0	0
TOX4	TOX high mobility group box family member 4;TOX4	NM_014828	60.6553	9.93113	119.765	268.578
TP53	Cellular tumor antigen p53;TP53	NM_000546	0	0	1.29476	0
TP53BP1	Tumor suppressor p53-binding protein 1;TP53BP1	NM_001141979	3.23016	46.5195	33.0164	0.554912
TP63	Tumor protein 63;TP63	NM_001114978	0.358907	0	0	18.3121
TP73	Tumor protein p73;TP73	NM_001126240	0	0	0	0
TRAPPC2P	Trafficking protein particle complex subunit 2;TRAPPC2P
TRIM24	Transcription intermediary factor 1-alpha;TRIM24	NM_003852	0	0	0.431587	53.2716
TRIM28	Transcription intermediary factor 1-beta;TRIM28	NM_005762	61.732	100.357	142.424	139.838
TRIM33	E3 ubiquitin-protein ligase TRIM33;TRIM33	NM_015906	94.7515	38.6791	5.82643	41.6184
TRIM45	Tripartite motif-containing protein 45;TRIM45	NM_001145635	0	7.84036	0	0
TRIM52	Tripartite motif-containing protein 52;TRIM52	NM_032765	0.717814	0.522691	0	0
TRIM56	Tripartite motif-containing protein 56;TRIM56	NM_030961	0	0	0	0
TRIM61	Putative tripartite motif-containing protein 61;TRIM61	NM_001012414	0	0.522691	0.647381	0
TRIM66	Tripartite motif-containing protein 66;TRIM66	NM_014818	2.15344	0	0	11.0982
TRIM73	Tripartite motif-containing protein 73;TRIM73	NM_198924	0	0	0	0
TRIM74	Tripartite motif-containing protein 74;TRIM74	NM_198853	0	0	0	0
TRIML2	Tripartite motif family-like protein 2;TRIML2	NM_173553	0	0	0	0
TRIP4	Activating signal cointegrator 1;TRIP4	NM_016213	8.25486	21.4303	4.31587	0
TRPS1	Zinc finger transcription factor Trps1;TRPS1	NM_014112	61.3731	6.27229	0.431587	0.554912
TSC22D1	TSC22 domain family protein 1;TSC22D1	NM_006022	2070.18	2037.97	2978.38	864.554
TSC22D2	TSC22 domain family protein 2;TSC22D2	NM_014779	8.25486	0.522691	0.215794	2.77456
TSC22D3	TSC22 domain family protein 3;TSC22D3	NM_004089	618.756	1196.44	218.599	801.849
TSC22D4	TSC22 domain family protein 4;TSC22D4	NM_030935	3.94798	9.40843	3.02111	8.32369
TSHZ1	Teashirt homolog 1;TSHZ1	NM_005786	0	15.158	0.215794	0.554912
TSHZ2	Teashirt homolog 2;TSHZ2	NM_001193421	0	0	0	0
TSHZ3	Teashirt homolog 3;TSHZ3	NM_020856	0	0	0	0
TTF1	Transcription termination factor 1;TTF1	NM_001205296	0	3.65884	0.647381	0
TUSC4	Tumor suppressor candidate 4;TUSC4
TV3L	ETS translocation variant 3-like protein;ETV3L
TWIST1	Twist-related protein 1;TWIST1	NM_000474	0.358907	17.2488	4.10008	1.10982
UBAC2	Ubiquitin-associated domain-containing protein 2;UBAC2	NM_001144072	98.6994	21.953	135.518	247.491
UBP1	Upstream-binding protein 1;UBP1	NM_001128160	1.79454	0	2.80532	14.4277
UBTF	Nucleolar transcription factor 1;UBTF	NM_001076683	21.8933	25.6118	6.25801	33.2947
UHRF1	E3 ubiquitin-protein ligase UHRF1;UHRF1	NM_001048201	0	0	0	0
UHRF2	E3 ubiquitin-protein ligase UHRF2;UHRF2	NM_152896	3.23016	0.522691	3.2369	0
UNCX	Homeobox protein unc-4 homolog;UNCX	NM_001080461	0	0	0	0
USF1	Upstream stimulatory factor 1;USF1	NM_007122	0	0	0	0
USF2	Upstream stimulatory factor 2;USF2	NM_003367	12.5617	43.3833	8.63174	49.9421
UTP6	U3 small nucleolar RNA-associated protein 6 homolog;UTP6	NM_018428	6.10142	0	1.29476	1.10982
UTX	Histone demethylase UTX;UTX
UTY	Histone demethylase UTY;UTY	NM_007125	4.66579	0	0	0
VAX1	Ventral anterior homeobox 1;VAX1	NM_001112704	0	0	0	0
VAX2	Ventral anterior homeobox 2;VAX2	NM_012476	0	0	0	0
VDR	Vitamin D3 receptor;VDR	NM_000376	22.2522	1.04538	75.7435	6.10404
VENTX	Homeobox protein VENTX;VENTX	NM_014468	0	0	0	0
VEZF1	Vascular endothelial zinc finger 1;VEZF1	NM_007146	1.79454	8.36305	4.74746	18.867
VGLL1	Transcription cofactor vestigial-like protein 1;VGLL1	NM_016267	0	0	0	0
VGLL2	Transcription cofactor vestigial-like protein 2;VGLL2	NM_153453	0	0	0	0
VGLL3	Transcription cofactor vestigial-like protein 3;VGLL3	NM_016206	0	0	8.20015	0
VSX1	Visual system homeobox 1;VSX1	NM_014588	0	0	0	0
VSX2	Visual system homeobox 2;VSX2	NM_182894	0	0	0	0
WBP5	WW domain-binding protein 5;WBP5	NM_016303	87.9322	42.338	58.2643	43.2832
WIF1	Wnt inhibitory factor 1;WIF1	NM_007191	19.381	19.8623	0	0.554912
WT1	Wilms tumor protein;WT1	NM_000378	0	0	0	0
WTIP	Wilms tumor protein 1-interacting protein;WTIP	NM_001080436	0.358907	4.18153	0.431587	0
WWTR1	WW domain-containing transcription regulator protein 1;WWTR1	NM_001168278	8.25486	5.22691	65.1696	31.63
XAB2	Pre-mRNA-splicing factor SYF1;XAB2	NM_020196	25.1235	0	0.863174	27.1907
XBP1	X-box-binding protein 1;XBP1	NM_005080	344.192	200.191	171.987	512.739
XPNPEP1	Xaa-Pro aminopeptidase 1;XPNPEP1	NM_020383	109.826	236.779	200.688	129.295
XPNPEP2	Xaa-Pro aminopeptidase 2;XPNPEP2	NM_003399	0	0	0	0
XPNPEP3	Probable Xaa-Pro aminopeptidase 3;XPNPEP3	NM_001204827	0	0	0.647381	0
YAF2	YY1-associated factor 2;YAF2	NM_001190979	11.8439	2.09076	4.10008	0.554912
YAP1	65 kDa Yes-associated protein;YAP1	NM_001130145	65.68	67.4271	34.9586	6.10404
YBX1	Nuclease-sensitive element-binding protein 1;YBX1	NM_004559	25.8413	28.748	20.2846	67.6993
YBX2	Y-box-binding protein 2;YBX2	NM_015982	0	0	0	0
YEATS2	YEATS domain-containing protein 2;YEATS2	NM_018023	29.7893	0	14.0266	0.554912
YEATS4	YEATS domain-containing protein 4;YEATS4	NM_006530	24.0468	1.56807	58.48	5.54912
YY1	Transcriptional repressor protein YY1;YY1	NM_003403	39.4798	67.9498	31.2901	19.9768
YY1AP1	YY1-associated protein 1;YY1AP1	NM_001198903	161.508	146.876	25.0321	103.214
YY2	Transcription factor YY2;YY2	NM_206923	0	0	0	0
ZBED1	Zinc finger BED domain-containing protein 1;ZBED1	NM_001171135	0	0	0	0
ZBED4	Zinc finger BED domain-containing protein 4;ZBED4	NM_014838	1.07672	0	28.4847	2.21965
ZBED5	Zinc finger BED domain-containing protein 5;ZBED5	NM_001143667	0.717814	0.522691	29.3479	54.3814
ZBTB1	Zinc finger and BTB domain-containing protein 1;ZBTB1	NM_001123329	1.43563	20.3849	3.66849	32.1849
ZBTB11	Zinc finger and BTB domain-containing protein 11;ZBTB11	NM_014415	1.79454	0	16.1845	0
ZBTB12	Zinc finger and BTB domain-containing protein 12;ZBTB12	NM_181842	0	0	0	0
ZBTB16	Zinc finger and BTB domain-containing protein 16;ZBTB16	NM_001018011	10.0494	0	0.215794	2.21965
ZBTB17	Zinc finger and BTB domain-containing protein 17;ZBTB17	NM_003443	27.6358	37.6337	6.25801	14.9826
ZBTB2	Zinc finger and BTB domain-containing protein 2;ZBTB2	NM_020861	0	26.1345	1.72635	0
ZBTB20	Zinc finger and BTB domain-containing protein 20;ZBTB20	NM_001164342	0	0	0	0
ZBTB24	Zinc finger and BTB domain-containing protein 24;ZBTB24	NM_014797	0.358907	15.6807	1.94214	33.2947
ZBTB25	Zinc finger and BTB domain-containing protein 25;ZBTB25	NM_006977	0	0	0	0
ZBTB26	Zinc finger and BTB domain-containing protein 26;ZBTB26	NM_020924	0	1.04538	0	0
ZBTB3	Zinc finger and BTB domain-containing protein 3;ZBTB3	NM_024784	0	0	0	0
ZBTB32	Zinc finger and BTB domain-containing protein 32;ZBTB32	NM_014383	0	0	0	0
ZBTB33	Transcriptional regulator Kaiso;ZBTB33	NM_001184742	0.358907	1.04538	3.66849	0
ZBTB34	Zinc finger and BTB domain-containing protein 34;ZBTB34	NM_001099270	0.358907	0	0	1.10982
ZBTB37	Zinc finger and BTB domain-containing protein 37;ZBTB37	NM_001122770	0	0	0	0
ZBTB38	Zinc finger and BTB domain-containing protein 38;ZBTB38	NM_001080412	20.8166	1.56807	16.8319	0.554912
ZBTB39	Zinc finger and BTB domain-containing protein 39;ZBTB39	NM_014830	0.717814	0.522691	0	0
ZBTB4	Zinc finger and BTB domain-containing protein 4;ZBTB4	NM_001128833	163.662	32.9295	93.4386	10.5433
ZBTB40	Zinc finger and BTB domain-containing protein 40;ZBTB40	NM_001083621	0.358907	0	20.2846	0
ZBTB41	Zinc finger and BTB domain-containing protein 41;ZBTB41	NM_194314	0.717814	0	4.96325	0
ZBTB43	Zinc finger and BTB domain-containing protein 43;ZBTB43	NM_001135776	39.8387	48.0876	0.863174	44.393
ZBTB44	Zinc finger and BTB domain-containing protein 44;ZBTB44	NM_014155	7.17814	0.522691	2.15794	0.554912
ZBTB45	Zinc finger and BTB domain-containing protein 45;ZBTB45	NM_032792	0	0	0.431587	0
ZBTB46	Zinc finger and BTB domain-containing protein 46;ZBTB46	NM_025224	0.358907	0	0	0
ZBTB47	Zinc finger and BTB domain-containing protein 47;ZBTB47	NM_145166	64.9622	35.543	25.0321	1.10982
ZBTB48	Zinc finger and BTB domain-containing protein 48;ZBTB48	NM_005341	0.358907	4.18153	7.55277	4.99421
ZBTB5	Zinc finger and BTB domain-containing protein 5;ZBTB5	NM_014872	0.717814	0	15.1055	3.88439
ZBTB6	Zinc finger and BTB domain-containing protein 6;ZBTB6	NM_006626	0.358907	0	0	0
ZBTB7A	Zinc finger and BTB domain-containing protein 7A;ZBTB7A	NM_015898	0	0.522691	0	4.99421
ZBTB7B	Zinc finger and BTB domain-containing protein 7B;ZBTB7B	NM_015872	1.43563	0.522691	0.215794	3.32947
ZBTB7C	Zinc finger and BTB domain-containing protein 7C;ZBTB7C	NM_001039360	5.74251	1.04538	0.863174	109.873
ZC3H15	Zinc finger CCCH domain-containing protein 15;ZC3H15	NM_018471	33.7373	91.9936	76.3909	201.433
ZCCHC3	Zinc finger CCHC domain-containing protein 3;ZCCHC3	NM_033089	146.434	7.84036	32.5848	4.99421
ZCCHC4	Zinc finger CCHC domain-containing protein 4;ZCCHC4	NM_024936	0	0	0	0
ZEB1	Zinc finger E-box-binding homeobox 1;ZEB1	NM_001174093	15.433	0	2.80532	1.66474
ZEB2	Zinc finger E-box-binding homeobox 2;ZEB2	NM_001171653	0	0	0	2.21965
ZFAT	Zinc finger protein ZFAT;ZFAT	NM_001029939	0	0	0	0
ZFHX2	Zinc finger homeobox protein 2;ZFHX2	NM_033400	11.8439	1.04538	4.31587	1.10982
ZFHX3	Zinc finger homeobox protein 3;ZFHX3	NM_001164766	20.4577	5.22691	0.215794	0.554912
ZFHX4	Zinc finger homeobox protein 4;ZFHX4	NM_024721	55.6306	81.0171	43.8061	1.66474
ZFP1	Zinc finger protein 1 homolog;ZFP1	NM_153688	0	0	0	0
ZFP112	Zinc finger protein 112 homolog;ZFP112	NM_001083335	0	0	0	0
ZFP14	Zinc finger protein 14 homolog;ZFP14	NM_020917	0	0	0	0
ZFP161	Zinc finger protein 161 homolog;ZFP161	NM_001143823	2.15344	0	0	0
ZFP2	Zinc finger protein 2 homolog;ZFP2	NM_030613	0	0	0	0
ZFP28	Zinc finger protein 28 homolog;ZFP28	NM_020828	0	0	0	0
ZFP3	Zinc finger protein 3 homolog;ZFP3	NM_153018	0	0	12.3002	0
ZFP30	Zinc finger protein 30 homolog;ZFP30	NM_014898	0	0	0	0
ZFP37	Zinc finger protein 37 homolog;ZFP37	NM_003408	0	0	0	0
ZFP42	Zinc finger protein 42 homolog;ZFP42	NM_174900	0	0	0	0
ZFP57	Zinc finger protein 57 homolog;ZFP57	NM_001109809	0	0	0	0
ZFP62	Zinc finger protein 62 homolog;ZFP62	NM_001172638	22.6111	0.522691	3.88428	0
ZFP64	Zinc finger protein 64 homolog, isoforms 1 and 2;ZFP64	NM_018197	1.79454	0	0.863174	15.5375
ZFP82	Zinc finger protein 82 homolog;ZFP82	NM_133466	0	0	0	0
ZFP90	Zinc finger protein 90 homolog;ZFP90	NM_133458	4.30688	14.1127	16.6161	0.554912
ZFP92	Zinc finger protein 92 homolog;ZFP92	NM_001136273	0	0	0	0
ZFPL1	Zinc finger protein-like 1;ZFPL1	NM_006782	43.7867	49.1329	90.8491	0.554912
ZFPM1	Zinc finger protein ZFPM1;ZFPM1	NM_153813	1.07672	0	0	0
ZFPM2	Zinc finger protein ZFPM2;ZFPM2	NM_012082	0	0	0	0
ZFX	Zinc finger X-chromosomal protein;ZFX	NM_001178084	0.358907	0	0	0
ZFY	Zinc finger Y-chromosomal protein;ZFY	NM_001145275	10.0494	0	0.215794	2.21965
ZFYVE1	Zinc finger FYVE domain-containing protein 1;ZFYVE1	NM_021260	14.3563	1.04538	34.3112	25.526
ZFYVE16	Zinc finger FYVE domain-containing protein 16;ZFYVE16	NM_001105251	1.43563	0	2.37373	0
ZFYVE19	Zinc finger FYVE domain-containing protein 19;ZFYVE19	NM_001077268	21.8933	0	4.10008	5.54912
ZFYVE21	Zinc finger FYVE domain-containing protein 21;ZFYVE21	NM_001198953	23.6879	83.1078	33.8796	202.543
ZFYVE26	Zinc finger FYVE domain-containing protein 26;ZFYVE26	NM_015346	1.79454	0	7.98436	0
ZFYVE27	Zinc finger FYVE domain-containing protein 27;ZFYVE27	NM_001002261	0.717814	47.0422	10.1423	52.1618
ZFYVE28	Zinc finger FYVE domain-containing protein 28;ZFYVE28	NM_001172656	0.358907	0	21.1478	1.10982
ZFYVE9	Zinc finger FYVE domain-containing protein 9;ZFYVE9	NM_004799	18.6632	0.522691	0.215794	0.554912
ZHX1	Zinc fingers and homeoboxes protein 1;ZHX1	NM_001017926	5.0247	5.22691	0.215794	25.526
ZHX2	Zinc fingers and homeoboxes protein 2;ZHX2	NM_014943	11.485	4.18153	0.215794	5.54912
ZHX3	Zinc fingers and homeoboxes protein 3;ZHX3	NM_015035	24.0468	30.8388	31.7217	100.994
ZIC1	Zinc finger protein ZIC 1;ZIC1	NM_003412	0	0	0	0
ZIC2	Zinc finger protein ZIC 2;ZIC2	NM_007129	0	0	0	0
ZIC3	Zinc finger protein ZIC 3;ZIC3	NM_003413	0	0	0	0
ZIC4	Zinc finger protein ZIC 4;ZIC4	NM_001168378	0	0	0	0
ZIC5	Zinc finger protein ZIC 5;ZIC5	NM_033132	0	0	0	0
ZIK1	Zinc finger protein interacting with ribonucleoprotein K;ZIK1	NM_001010879	0.358907	1.04538	19.6372	0
ZIM3	Zinc finger imprinted 3;ZIM3	NM_052882	0	0	0	0
ZKSCAN1	Zinc finger protein with KRAB and SCAN domains 1;ZKSCAN1	NM_003439	0	0	0	0
ZKSCAN2	Zinc finger protein with KRAB and SCAN domains 2;ZKSCAN2	NM_001012981	40.1976	0	0	0
ZKSCAN3	Zinc finger protein with KRAB and SCAN domains 3;ZKSCAN3	NM_024493	15.0741	0	0.647381	0.554912
ZKSCAN4	Zinc finger protein with KRAB and SCAN domains 4;ZKSCAN4	NM_019110	18.6632	0.522691	0.647381	0
ZKSCAN5	Zinc finger protein with KRAB and SCAN domains 5;ZKSCAN5	NM_014569	63.1676	34.4976	22.0109	2.21965
ZMAT1	Zinc finger matrin-type protein 1;ZMAT1	NM_001011657	2.51235	2.09076	0	0
ZMAT2	Zinc finger matrin-type protein 2;ZMAT2	NM_144723	200.988	132.241	117.176	137.618
ZMAT3	Zinc finger matrin-type protein 3;ZMAT3	NM_022470	35.5318	21.953	32.5848	7.76877
ZMAT4	Zinc finger matrin-type protein 4;ZMAT4	NM_001135731	0	0	0	0
ZMYM1	Zinc finger MYM-type protein 1;ZMYM1	NM_024772	0	0	0	0
ZMYM2	Zinc finger MYM-type protein 2;ZMYM2	NM_001190964	16.5097	31.8841	14.2424	63.8149
ZMYM3	Zinc finger MYM-type protein 3;ZMYM3	NM_001171162	84.7021	29.2707	79.1962	8.32369
ZMYM4	Zinc finger MYM-type protein 4;ZMYM4	NM_005095	58.1429	60.6321	18.9898	1.66474
ZMYM5	Zinc finger MYM-type protein 5;ZMYM5	NM_001039649	15.0741	0	0	0
ZMYM6	Zinc finger MYM-type protein 6;ZMYM6	NM_007167	5.0247	3.13614	1.51055	1.10982
ZMYND10	Zinc finger MYND domain-containing protein 10;ZMYND10	NM_015896	0	0	0	0
ZMYND11	Zinc finger MYND domain-containing protein 11;ZMYND11	NM_001202464	25.4824	10.9765	17.4793	20.5318
ZMYND12	Zinc finger MYND domain-containing protein 12;ZMYND12	NM_032257	55.6306	99.8339	0.863174	0.554912
ZMYND17	Zinc finger MYND domain-containing protein 17;ZMYND17	NM_001024593	0	0	0	0
ZMYND19	Zinc finger MYND domain-containing protein 19;ZMYND19	NM_138462	1.07672	17.2488	36.0375	49.9421
ZMYND8	Protein kinase C-binding protein 1;ZMYND8	NM_183047	27.9947	14.6353	7.98436	0
ZNF10	Zinc finger protein 10;ZNF10	NM_015394	71.0636	136.945	2.15794	2.21965
ZNF100	Zinc finger protein 100;ZNF100	NM_173531	1.07672	0	0	0
ZNF101	Zinc finger protein 101;ZNF101	NM_033204	0	0	0	0
ZNF107	Zinc finger protein 107;ZNF107	NM_001013746	3.23016	0	2.37373	0
ZNF114	Zinc finger protein 114;ZNF114	NM_153608	0	0	0	0
ZNF117	Zinc finger protein 117;ZNF117	NM_015852	6.10142	0	0	1.10982
ZNF12	Zinc finger protein 12;ZNF12	NM_006956	0.358907	2.09076	13.8108	16.0925
ZNF121	Zinc finger protein 121;ZNF121	NM_001008727	1.43563	1.04538	0	188.115
ZNF124	Zinc finger protein 124;ZNF124	NM_003431	0.358907	0	0.215794	0
ZNF131	Zinc finger protein 131;ZNF131	NM_003432	0.717814	1.04538	7.12119	0
ZNF132	Zinc finger protein 132;ZNF132	NM_003433	0	0.522691	0	0
ZNF133	Zinc finger protein 133;ZNF133	NM_001083330	1.07672	61.6775	2.80532	16.6474
ZNF134	Zinc finger protein 134;ZNF134	NM_003435	0	0	0	0
ZNF135	Zinc finger protein 135;ZNF135	NM_003436	4.66579	0	3.4527	0
ZNF136	Zinc finger protein 136;ZNF136	NM_003437	0	0	0	0
ZNF138	Zinc finger protein 138;ZNF138	NM_001160183	0	0	0	0
ZNF14	Zinc finger protein 14;ZNF14	NM_021030	0	0	0	0
ZNF140	Zinc finger protein 140;ZNF140	NM_003440	5.0247	28.748	2.80532	0.554912
ZNF141	Zinc finger protein 141;ZNF141	NM_003441	0	0	0	0
ZNF142	Zinc finger protein 142;ZNF142	NM_001105537	28.3537	1.04538	17.4793	0.554912
ZNF143	Zinc finger protein 143;ZNF143	NM_003442	67.1156	72.1313	49.4167	31.0751
ZNF146	Zinc finger protein OZF;ZNF146	NM_001099638	4.30688	0	4.74746	0.554912
ZNF148	Zinc finger protein 148;ZNF148	NM_021964	10.0494	13.59	10.1423	1.66474
ZNF154	Zinc finger protein 154;ZNF154	NM_001085384	0	0	0	0
ZNF155	Zinc finger protein 155;ZNF155	NM_003445	0	11.4992	0	0
ZNF157	Zinc finger protein 157;ZNF157	NM_003446	0	0	0	0
ZNF16	Zinc finger protein 16;ZNF16	NM_001029976	95.4693	1.04538	26.9742	0.554912
ZNF160	Zinc finger protein 160;ZNF160	NM_001102603	6.46033	4.18153	0.215794	0
ZNF165	Zinc finger protein 165;ZNF165	NM_003447	8.61377	17.7715	0.215794	124.855
ZNF167	Zinc finger protein 167;ZNF167	NM_018651	0	0	0	0
ZNF169	Zinc finger protein 169;ZNF169	NM_194320	0	0	0	0
ZNF17	Zinc finger protein 17;ZNF17	NM_006959	0	48.6102	7.55277	0
ZNF174	Zinc finger protein 174;ZNF174	NM_003450	83.2664	8.36305	7.98436	1.66474
ZNF175	Zinc finger protein 175;ZNF175	NM_007147	0	0.522691	16.6161	0
ZNF177	Zinc finger protein 177;ZNF177	NM_001172651	0.717814	12.5446	7.76857	1.66474
ZNF18	Zinc finger protein 18;ZNF18	NM_144680	3.94798	0	9.71071	0.554912
ZNF180	Zinc finger protein 180;ZNF180	NM_013256	3.23016	0	0	14.9826
ZNF181	Zinc finger protein 181;ZNF181	NM_001029997	5.74251	0	7.98436	2.21965
ZNF184	Zinc finger protein 184;ZNF184	NM_007149	0	0	0.215794	0
ZNF187	Zinc finger protein 187;ZNF187	NM_001023560	30.1482	0	17.9109	1.66474
ZNF189	Zinc finger protein 189;ZNF189	NM_003452	0	0.522691	0.215794	0
ZNF19	Zinc finger protein 19;ZNF19	NM_006961	0	0	19.6372	0
ZNF192	Zinc finger protein 192;ZNF192	NM_006298	0	0	0	0
ZNF193	Zinc finger protein 193;ZNF193	NM_001199479	0	32.9295	1.51055	0.554912
ZNF195	Zinc finger protein 195;ZNF195	NM_001130519	0	0	7.12119	0
ZNF197	Zinc finger protein 197;ZNF197	NM_006991	5.0247	1.04538	0.215794	2.77456
ZNF2	Zinc finger protein 2;ZNF2	NM_001017396	0	0	0.215794	0
ZNF20	Zinc finger protein 20;ZNF20	NM_001203250	7.89595	12.0219	8.41595	65.4797
ZNF200	Zinc finger protein 200;ZNF200	NM_001145446	0.717814	17.7715	3.02111	80.4623
ZNF202	Zinc finger protein 202;ZNF202	NM_003455	0.717814	0.522691	1.72635	87.6762
ZNF205	Zinc finger protein 205;ZNF205	NM_001042428	1.43563	0	0.215794	0.554912
ZNF208	Zinc finger protein 208;ZNF208	NM_007153	8.61377	5.7496	0.215794	1.10982
ZNF211	Zinc finger protein 211;ZNF211	NM_006385	18.3043	41.8153	15.3213	83.7918
ZNF212	Zinc finger protein 212;ZNF212	NM_012256	0	0	0.215794	0
ZNF213	Zinc finger protein 213;ZNF213	NM_001134655	10.7672	0.522691	20.932	0
ZNF214	Zinc finger protein 214;ZNF214	NM_013249	17.9454	0	1.07897	0
ZNF215	Zinc finger protein 215;ZNF215	NM_013250	0	0	0	0
ZNF217	Zinc finger protein 217;ZNF217	NM_006526	0	0	0	4.99421
ZNF219	Zinc finger protein 219;ZNF219	NM_001101672	4.66579	30.8388	9.71071	0.554912
ZNF22	Zinc finger protein 22;ZNF22	NM_006963	0	3.65884	2.15794	0
ZNF221	Zinc finger protein 221;ZNF221	NM_013359	0	0	0	0
ZNF222	Zinc finger protein 222;ZNF222	NM_001129996	1.43563	48.6102	0	2.77456
ZNF223	Zinc finger protein 223;ZNF223	NM_013361	0	0	0	1.10982
ZNF224	Zinc finger protein 224;ZNF224	NM_013398	0	0	0.431587	0
ZNF225	Zinc finger protein 225;ZNF225	NM_013362	0.717814	26.6572	1.07897	0.554912
ZNF226	Zinc finger protein 226;ZNF226	NM_001032374	8.97268	3.13614	16.6161	0
ZNF227	Zinc finger protein 227;ZNF227	NM_182490	8.61377	0	26.7584	0.554912
ZNF229	Zinc finger protein 229;ZNF229	NM_014518	0	8.36305	0.647381	0
ZNF23	Zinc finger protein 23;ZNF23	NM_145911	0	0	7.33698	0
ZNF230	Zinc finger protein 230;ZNF230	NM_006300	1.07672	40.7699	0.431587	0.554912
ZNF232	Zinc finger protein 232;ZNF232	NM_014519	98.6994	0	1.07897	2.21965
ZNF233	Zinc finger protein 233;ZNF233	NM_001207005	0	0	0	0
ZNF234	Zinc finger protein 234;ZNF234	NM_001144824	0	0	0	0
ZNF235	Zinc finger protein 235;ZNF235	NM_004234	0	0	5.61063	0
ZNF236	Zinc finger protein 236;ZNF236	NM_007345	0.358907	0	11.6529	1.10982
ZNF238	Zinc finger protein 238;ZNF238	NM_006352	0.717814	0	0	0
ZNF239	Zinc finger protein 239;ZNF239	NM_001099282	0	0	0	0
ZNF24	Zinc finger protein 24;ZNF24	NM_006965	9.33158	1.56807	29.5637	68.8091
ZNF248	Zinc finger protein 248;ZNF248	NM_021045	27.2769	0.522691	15.9687	0.554912
ZNF25	Zinc finger protein 25;ZNF25	NM_145011	0	22.4757	0	0.554912
ZNF250	Zinc finger protein 250;ZNF250	NM_001109689	3.23016	0.522691	15.1055	0.554912
ZNF251	Zinc finger protein 251;ZNF251	NM_138367	1.07672	115.515	1.07897	24.9711
ZNF252	Zinc finger protein 252;ZNF252	NR_023392	25.4824	0.522691	33.2322	0.554912
ZNF254	Zinc finger protein 254;ZNF254	NM_203282	0	3.13614	4.53166	0.554912
ZNF256	Zinc finger protein 256;ZNF256	NM_005773	0	0	0	0
ZNF257	Zinc finger protein 257;ZNF257	NM_033468	0	0	0	0
ZNF26	Zinc finger protein 26;ZNF26	NM_019591	0.358907	74.2221	0.215794	21.0867
ZNF260	Zinc finger protein 260;ZNF260	NM_001012756	5.74251	0	0.431587	2.21965
ZNF263	Zinc finger protein 263;ZNF263	NM_005741	85.061	60.6321	30.8585	94.89
ZNF264	Zinc finger protein 264;ZNF264	NM_003417	0	0	0.863174	0
ZNF266	Zinc finger protein 266;ZNF266	NM_006631	38.762	2.61345	0.215794	1.10982
ZNF267	Zinc finger protein 267;ZNF267	NM_003414	0.358907	17.7715	0.215794	43.2832
ZNF268	Zinc finger protein 268;ZNF268	NM_001165881	32.3016	0	8.84754	84.3467
ZNF271	Zinc finger protein 271;ZNF271	NR_024565	5.74251	2.61345	43.3745	12.2081
ZNF273	Zinc finger protein 273;ZNF273	NM_021148	0	0	0	0
ZNF274	Zinc finger protein 274;ZNF274	NM_133502	120.234	45.4741	44.6693	12.763
ZNF275	Zinc finger protein 275;ZNF275	NM_001080485	0.717814	75.7902	2.37373	1.66474
ZNF276	Zinc finger protein 276;ZNF276	NM_001113525	0	2.61345	46.8272	10.5433
ZNF277	Zinc finger protein 277;ZNF277	NM_021994	11.8439	0.522691	15.7529	76.023
ZNF28	Zinc finger protein 28;ZNF28	NM_006969	11.485	0	0.215794	0
ZNF280A	Zinc finger protein 280A;ZNF280A	NM_080740	0	0	0	0
ZNF280B	Zinc finger protein 280B;ZNF280B	NM_080764	0	0	0	0
ZNF280C	Zinc finger protein 280C;ZNF280C	NM_017666	0	0	0	0
ZNF280D	Zinc finger protein 280D;ZNF280D	NM_001002843	0	0	0	0
ZNF281	Zinc finger protein 281;ZNF281	NM_012482	0	0	0	0
ZNF282	Zinc finger protein 282;ZNF282	NM_003575	25.1235	0	25.0321	69.3641
ZNF283	Zinc finger protein 283;ZNF283	NM_181845	0	0	0	0
ZNF284	Zinc finger protein 284;ZNF284	NM_001037813	0	0	0	0
ZNF285A	Zinc finger protein 285A;ZNF285A
ZNF286A	Zinc finger protein 286A;ZNF286A	NM_001130842	4.30688	0	0	0
ZNF287	Zinc finger protein 287;ZNF287	NM_020653	22.97	0	1.51055	0.554912
ZNF292	Zinc finger protein 292;ZNF292	NM_015021	0.717814	3.13614	0	0
ZNF295	Zinc finger protein 295;ZNF295	NM_001098402	0.358907	0.522691	7.55277	3.32947
ZNF296	Zinc finger protein 296;ZNF296	NM_145288	0.717814	12.0219	0	0
ZNF3	Zinc finger protein 3;ZNF3	NM_032924	71.0636	84.1532	25.8952	9.98842
ZNF30	Zinc finger protein 30;ZNF30	NM_001099437	0	0	0	0
ZNF300	Zinc finger protein 300;ZNF300	NM_001172831	0	0.522691	0	0
ZNF302	Zinc finger protein 302;ZNF302	NM_001012320	8.61377	0	6.90539	0.554912
ZNF304	Zinc finger protein 304;ZNF304	NM_020657	0.358907	5.22691	8.41595	115.977
ZNF311	Zinc finger protein 311;ZNF311	NM_001010877	0	0	0	0
ZNF316	Zinc finger protein 316;ZNF316
ZNF317	Zinc finger protein 317;ZNF317	NM_001190791	16.8686	0.522691	0.431587	32.7398
ZNF319	Zinc finger protein 319;ZNF319	NM_020807	1.07672	0	10.7897	0
ZNF32	Zinc finger protein 32;ZNF32	NM_001005368	84.7021	10.9765	32.1532	2.21965
ZNF320	Zinc finger protein 320;ZNF320	NM_207333	10.4083	0.522691	0.215794	0
ZNF322A	Zinc finger protein 322A;ZNF322A	NM_024639	0	0	0	0
ZNF322B	Zinc finger protein 322B;ZNF322B	NM_199005	0	0	0	0
ZNF323	Zinc finger protein 323;ZNF323	NM_001135215	0	0	0	0
ZNF324	Zinc finger protein 324A;ZNF324	NM_014347	56.7073	0.522691	0.647381	74.9132
ZNF324B	Zinc finger protein 324B;ZNF324B	NM_207395	0	0	0	0
ZNF329	Zinc finger protein 329;ZNF329	NM_024620	5.0247	0	0	0
ZNF331	Zinc finger protein 331;ZNF331	NM_001079906	25.4824	152.103	4.74746	2.77456
ZNF333	Zinc finger protein 333;ZNF333	NM_032433	16.8686	0	18.5582	0.554912
ZNF334	Zinc finger protein 334;ZNF334	NM_018102	0	0	0	0
ZNF335	Zinc finger protein 335;ZNF335	NM_022095	67.8334	1.04538	33.448	62.1502
ZNF337	Zinc finger protein 337;ZNF337	NM_015655	0.358907	0	3.2369	0.554912
ZNF33A	Zinc finger protein 33A;ZNF33A	NM_006954	0.717814	0	0.863174	0
ZNF33B	Zinc finger protein 33B;ZNF33B	NM_006955	21.5344	0	1.94214	0
ZNF34	Zinc finger protein 34;ZNF34	NM_030580	1.07672	0	0.215794	0
ZNF341	Zinc finger protein 341;ZNF341	NM_032819	0	0	5.39484	0
ZNF343	Zinc finger protein 343;ZNF343	NM_024325	0	1.04538	0	0
ZNF345	Zinc finger protein 345;ZNF345	NM_003419	0	0	0	1.10982
ZNF346	Zinc finger protein 346;ZNF346	NM_012279	11.8439	0.522691	32.5848	8.32369
ZNF347	Zinc finger protein 347;ZNF347	NM_001172674	0.358907	0	0	0
ZNF35	Zinc finger protein 35;ZNF35	NM_003420	0.358907	0.522691	28.0532	44.9479
ZNF350	Zinc finger protein 350;ZNF350	NM_021632	0	0	0	0
ZNF354A	Zinc finger protein 354A;ZNF354A	NM_005649	5.74251	0	0.431587	0
ZNF354B	Zinc finger protein 354B;ZNF354B	NM_058230	0	0	0	0
ZNF354C	Zinc finger protein 354C;ZNF354C	NM_014594	0	0	0	0
ZNF358	Zinc finger protein 358;ZNF358	NM_018083	6.81923	1.56807	11.0055	28.8554
ZNF362	Zinc finger protein 362;ZNF362	NM_152493	0.358907	0.522691	28.7005	11.0982
ZNF366	Zinc finger protein 366;ZNF366	NM_152625	0	0	0	0
ZNF367	Zinc finger protein 367;ZNF367	NM_153695	0.358907	0	0	0
ZNF37A	Zinc finger protein 37A;ZNF37A	NM_001007094	0.717814	2.61345	7.33698	0
ZNF382	Zinc finger protein 382;ZNF382	NM_032825	0	0	0	0
ZNF383	Zinc finger protein 383;ZNF383	NM_152604	1.07672	12.0219	17.2635	0
ZNF384	Zinc finger protein 384;ZNF384	NM_001039920	0.358907	0	0	0
ZNF385A	Zinc finger protein 385A;ZNF385A	NM_001130967	15.433	1.04538	3.66849	3.88439
ZNF385B	Zinc finger protein 385B;ZNF385B	NM_001113397	0	0	0	0
ZNF385C	Zinc finger protein 385C;ZNF385C
ZNF385D	Zinc finger protein 385D;ZNF385D	NM_024697	0	0	1.94214	0
ZNF391	Zinc finger protein 391;ZNF391	NM_001076781	0	0	0	0
ZNF394	Zinc finger protein 394;ZNF394	NM_032164	78.9595	70.0406	19.2056	42.1733
ZNF395	Zinc finger protein 395;ZNF395	NM_018660	161.867	135.9	5.39484	27.1907
ZNF396	Zinc finger protein 396;ZNF396	NM_145756	0	0	0	0
ZNF397	Zinc finger protein 397;ZNF397	NM_001135178	1.07672	0	7.55277	1.10982
ZNF397OS	Zinc finger protein 397OS;ZNF397OS
ZNF398	Zinc finger protein 398;ZNF398	NM_020781	36.2496	14.6353	6.6896	123.745
ZNF404	Zinc finger protein 404;ZNF404	NM_001033719	2.51235	0	0.215794	0
ZNF407	Zinc finger protein 407;ZNF407	NM_017757	61.732	1.56807	21.7951	2.21965
ZNF408	Zinc finger protein 408;ZNF408	NM_024741	43.0688	0.522691	23.9531	4.99421
ZNF409	Zinc finger protein 409;ZNF409
ZNF41	Zinc finger protein 41;ZNF41	NM_007130	0	0	3.2369	0
ZNF410	Zinc finger protein 410;ZNF410	NM_021188	44.8634	144.263	88.9069	309.086
ZNF415	Zinc finger protein 415;ZNF415	NM_001136038	34.814	0	0	0
ZNF416	Zinc finger protein 416;ZNF416	NM_017879	0.358907	0	19.6372	23.3063
ZNF417	Zinc finger protein 417;ZNF417	NM_152475	0	0	0.215794	0
ZNF418	Zinc finger protein 418;ZNF418	NM_133460	0	0	0	0
ZNF419	Zinc finger protein 419;ZNF419	NM_001098493	3.23016	0.522691	12.9476	0
ZNF420	Zinc finger protein 420;ZNF420	NM_144689	0	2.61345	0	0.554912
ZNF423	Zinc finger protein 423;ZNF423	NM_015069	1.43563	9.40843	0	0
ZNF425	Zinc finger protein 425;ZNF425	NM_001001661	0.358907	0	0	0
ZNF426	Zinc finger protein 426;ZNF426	NM_024106	0	0	0	0
ZNF429	Zinc finger protein 429;ZNF429	NM_001001415	0	0	0	0
ZNF43	Zinc finger protein 43;ZNF43	NM_003423	0.358907	0	0	0
ZNF430	Zinc finger protein 430;ZNF430	NM_001172671	0	0	0	0
ZNF431	Zinc finger protein 431;ZNF431	NM_133473	0.717814	0	0	19.9768
ZNF432	Zinc finger protein 432;ZNF432	NM_014650	0	0	0	0
ZNF433	Zinc finger protein 433;ZNF433	NM_001080411	19.7399	0.522691	0.431587	47.1676
ZNF434	Zinc finger protein 434;ZNF434	NM_017810	0.358907	0.522691	29.1321	2.21965
ZNF436	Zinc finger protein 436;ZNF436	NM_001077195	0.358907	0.522691	1.07897	63.8149
ZNF438	Zinc finger protein 438;ZNF438	NM_001143766	0	0	0	0
ZNF439	Zinc finger protein 439;ZNF439	NM_152262	0	0	0	0
ZNF44	Zinc finger protein 44;ZNF44	NM_001164276	0	0	13.595	6.10404
ZNF440	Zinc finger protein 440;ZNF440	NM_152357	0.358907	0	0	7.76877
ZNF441	Zinc finger protein 441;ZNF441	NM_152355	0	0	0	0
ZNF442	Zinc finger protein 442;ZNF442	NM_030824	0	0	0	0
ZNF443	Zinc finger protein 443;ZNF443	NM_005815	0	0	0	0
ZNF444	Zinc finger protein 444;ZNF444	NM_018337	11.1261	26.1345	7.98436	1.66474
ZNF445	Zinc finger protein 445;ZNF445	NM_181489	0	0.522691	16.1845	1.10982
ZNF446	Zinc finger protein 446;ZNF446	NM_017908	4.66579	29.7934	15.9687	1.10982
ZNF449	Zinc finger protein 449;ZNF449	NM_152695	0	0	4.96325	0
ZNF45	Zinc finger protein 45;ZNF45	NM_003425	12.5617	0.522691	0.431587	0.554912
ZNF451	Zinc finger protein 451;ZNF451	NM_001031623	3.58907	39.7245	1.72635	36.0693
ZNF454	Zinc finger protein 454;ZNF454	NM_001178089	0	0	0	0
ZNF460	Zinc finger protein 460;ZNF460	NM_006635	0	3.65884	0.215794	0
ZNF461	Zinc finger protein 461;ZNF461	NM_153257	0	0	4.96325	0.554912
ZNF462	Zinc finger protein 462;ZNF462	NM_021224	1.43563	0	0.215794	0
ZNF467	Zinc finger protein 467;ZNF467	NM_207336	0	0.522691	0	0
ZNF468	Zinc finger protein 468;ZNF468	NM_001008801	0	7.84036	0.215794	14.4277
ZNF470	Zinc finger protein 470;ZNF470	NM_001001668	24.7646	0	0.215794	0
ZNF471	Zinc finger protein 471;ZNF471	NM_020813	0	0	0	0
ZNF473	Zinc finger protein 473;ZNF473	NM_001006656	0	0	1.29476	0
ZNF479	Zinc finger protein 479;ZNF479	NM_033273	0	0	0	0
ZNF48	Zinc finger protein 48;ZNF48	NM_152652	1.79454	0	0.647381	0
ZNF480	Zinc finger protein 480;ZNF480	NM_144684	7.89595	0.522691	0.215794	0.554912
ZNF483	Zinc finger protein 483;ZNF483	NM_133464	2.15344	2.09076	0	9.43351
ZNF484	Zinc finger protein 484;ZNF484	NM_001007101	0	0	3.88428	0.554912
ZNF485	Zinc finger protein 485;ZNF485	NM_145312	0	0	7.76857	0
ZNF486	Zinc finger protein 486;ZNF486	NM_052852	0	0	0	0
ZNF487	Zinc finger protein 487;ZNF487
ZNF488	Zinc finger protein 488;ZNF488	NM_153034	0	0	0	0
ZNF490	Zinc finger protein 490;ZNF490	NM_020714	0.717814	0	0	0
ZNF491	Zinc finger protein 491;ZNF491	NM_152356	0	0	0	0
ZNF493	Zinc finger protein 493;ZNF493	NM_001076678	0	0	0	0
ZNF496	Zinc finger protein 496;ZNF496	NM_032752	0	0	1.29476	0
ZNF497	Zinc finger protein 497;ZNF497	NM_001207009	24.7646	0	0	0.554912
ZNF498	Zinc finger protein 498;ZNF498	NM_145115	0	0	4.53166	6.65895
ZNF500	Zinc finger protein 500;ZNF500	NM_021646	1.43563	0	10.5739	0
ZNF501	Zinc finger protein 501;ZNF501	NM_145044	0	0	0	1.10982
ZNF502	Zinc finger protein 502;ZNF502	NM_001134440	0.358907	65.859	0.863174	0
ZNF507	Zinc finger protein 507;ZNF507	NM_001136156	0	0	0	0
ZNF509	Zinc finger protein 509;ZNF509
ZNF510	Zinc finger protein 510;ZNF510	NM_014930	0	0	0	0
ZNF512	Zinc finger protein 512;ZNF512	NM_032434	4.30688	0.522691	5.17904	17.2023
ZNF512B	Zinc finger protein 512B;ZNF512B	NM_020713	0.358907	0	0	0
ZNF513	Zinc finger protein 513;ZNF513	NM_001201459	1.43563	17.7715	15.3213	49.9421
ZNF514	Zinc finger protein 514;ZNF514	NM_032788	8.61377	0	0.215794	0
ZNF516	Zinc finger protein 516;ZNF516	NM_014643	3.94798	3.13614	20.2846	2.21965
ZNF517	Zinc finger protein 517;ZNF517	NM_213605	0	0	0	0
ZNF518B	Zinc finger protein 518B;ZNF518B	NM_053042	2.87126	0.522691	8.84754	28.3005
ZNF519	Zinc finger protein 519;ZNF519	NR_033354	16.1508	0.522691	0.431587	0
ZNF521	Zinc finger protein 521;ZNF521	NM_015461	44.8634	0	16.4003	0
ZNF524	Zinc finger protein 524;ZNF524	NM_153219	0.717814	0	0	0
ZNF525	Zinc finger protein 525;ZNF525	NR_003699	0	0	0	0
ZNF526	Zinc finger protein 526;ZNF526	NM_133444	1.43563	0	7.76857	0
ZNF527	Zinc finger protein 527;ZNF527	NM_032453	0	0	0.215794	4.99421
ZNF528	Zinc finger protein 528;ZNF528	NM_032423	1.79454	0.522691	15.3213	0.554912
ZNF529	Zinc finger protein 529;ZNF529	NM_020951	17.5864	5.7496	2.15794	2.77456
ZNF530	Zinc finger protein 530;ZNF530	NM_020880	0.358907	0	11.6529	1.66474
ZNF532	Zinc finger protein 532;ZNF532	NM_018181	11.485	0.522691	2.58952	0
ZNF536	Zinc finger protein 536;ZNF536	NM_014717	0	0	0	0
ZNF540	Zinc finger protein 540;ZNF540	NM_001172225	0	0	0	0
ZNF542	Zinc finger protein 542;ZNF542	NR_003127	0	1.56807	0.647381	0.554912
ZNF543	Zinc finger protein 543;ZNF543	NM_213598	0	0	0	0
ZNF544	Zinc finger protein 544;ZNF544	NM_014480	12.9207	29.7934	16.4003	2.77456
ZNF546	Zinc finger protein 546;ZNF546	NM_178544	0	0	0	0
ZNF547	Zinc finger protein 547;ZNF547	NM_173631	12.2028	7.31767	2.37373	10.5433
ZNF548	Zinc finger protein 548;ZNF548	NM_001172773	38.4031	88.8574	6.04222	3.88439
ZNF549	Zinc finger protein 549;ZNF549	NM_001199295	0	0	0	0
ZNF550	Zinc finger protein 550;ZNF550	NM_001039654	6.10142	0.522691	0.215794	1.10982
ZNF551	Zinc finger protein 551;ZNF551	NM_138347	0	4.18153	0	0
ZNF552	Zinc finger protein 552;ZNF552	NM_024762	17.2275	0	0	0
ZNF554	Zinc finger protein 554;ZNF554	NM_001102651	0	0	0	0
ZNF555	Zinc finger protein 555;ZNF555	NM_001172775	0	0	0	0
ZNF556	Zinc finger protein 556;ZNF556	NM_024967	0	0	0	0
ZNF557	Zinc finger protein 557;ZNF557	NM_001044387	0.717814	0	4.53166	0
ZNF558	Zinc finger protein 558;ZNF558	NM_144693	0.717814	101.402	0.215794	2.77456
ZNF559	Zinc finger protein 559;ZNF559	NM_001202406	16.1508	0	3.02111	12.763
ZNF56	Putative zinc finger protein 56;ZNF56
ZNF560	Zinc finger protein 560;ZNF560	NM_152476	0	0	0	0
ZNF561	Zinc finger protein 561;ZNF561	NM_152289	21.5344	19.3396	0.647381	38.8439
ZNF562	Zinc finger protein 562;ZNF562	NM_001130031	6.10142	0.522691	0	15.5375
ZNF563	Zinc finger protein 563;ZNF563	NM_145276	0.358907	0	0	0
ZNF564	Zinc finger protein 564;ZNF564	NM_144976	0	0	0	0
ZNF565	Zinc finger protein 565;ZNF565	NM_001042474	0	0	0.215794	56.6011
ZNF566	Zinc finger protein 566;ZNF566	NM_001145343	0	0	0	0
ZNF567	Zinc finger protein 567;ZNF567	NM_152603	0	14.6353	0	31.0751
ZNF568	Zinc finger protein 568;ZNF568	NM_001204835	0	0	10.1423	17.2023
ZNF569	Zinc finger protein 569;ZNF569	NM_152484	2.51235	44.4287	0.647381	0.554912
ZNF57	Zinc finger protein 57;ZNF57	NM_173480	0.358907	0	0	43.8381
ZNF570	Zinc finger protein 570;ZNF570	NM_144694	0	0	0	0
ZNF571	Zinc finger protein 571;ZNF571	NM_016536	0	0	0	0
ZNF572	Zinc finger protein 572;ZNF572	NM_152412	0.358907	0	0	0
ZNF573	Zinc finger protein 573;ZNF573	NM_001172689	0	0	0	0
ZNF574	Zinc finger protein 574;ZNF574	NM_022752	68.5512	9.40843	1.29476	78.7976
ZNF575	Zinc finger protein 575;ZNF575	NM_174945	0	0	6.6896	0
ZNF576	Zinc finger protein 576;ZNF576	NM_024327	12.5617	15.158	23.3057	2.21965
ZNF577	Zinc finger protein 577;ZNF577	NM_001135590	11.8439	0	0	3.88439
ZNF579	Zinc finger protein 579;ZNF579	NM_152600	0	0	0.215794	0.554912
ZNF580	Zinc finger protein 580;ZNF580	NM_001163423	2.51235	4.18153	1.07897	0
ZNF581	Zinc finger protein 581;ZNF581	NM_016535	39.4798	6.27229	0.215794	52.1618
ZNF582	Zinc finger protein 582;ZNF582	NM_144690	8.25486	0	6.04222	0
ZNF583	Zinc finger protein 583;ZNF583	NM_001159860	0	0	0	0
ZNF585A	Zinc finger protein 585A;ZNF585A	NM_152655	0	0	0	0
ZNF585B	Zinc finger protein 585B;ZNF585B	NM_152279	0	0	0.647381	0
ZNF586	Zinc finger protein 586;ZNF586	NM_001077426	10.4083	0.522691	1.51055	0
ZNF587	Zinc finger protein 587;ZNF587	NM_001204817	0	0	0	0
ZNF589	Zinc finger protein 589;ZNF589	NM_016089	21.1755	0.522691	3.02111	0.554912
ZNF592	Zinc finger protein 592;ZNF592	NM_014630	0.358907	0.522691	7.33698	3.88439
ZNF594	Zinc finger protein 594;ZNF594	NM_032530	0	0	0	0
ZNF595	Zinc finger protein 595;ZNF595	NM_182524	12.2028	2.61345	8.63174	1.66474
ZNF596	Zinc finger protein 596;ZNF596	NM_001042415	0	0	0	0
ZNF597	Zinc finger protein 597;ZNF597	NM_152457	0	0	0	0
ZNF599	Zinc finger protein 599;ZNF599	NM_001007248	5.0247	6.27229	0.431587	0
ZNF600	Zinc finger protein 600;ZNF600	NM_198457	8.97268	0	3.4527	5.54912
ZNF605	Zinc finger protein 605;ZNF605	NM_001164715	11.485	2.09076	3.88428	0
ZNF606	Zinc finger protein 606;ZNF606	NM_025027	0	0	0	0
ZNF607	Zinc finger protein 607;ZNF607	NM_001172677	0.717814	0	0	0
ZNF610	Zinc finger protein 610;ZNF610	NM_001161425	0	0	0	0
ZNF611	Zinc finger protein 611;ZNF611	NM_001161499	0.717814	0	0	4.99421
ZNF613	Zinc finger protein 613;ZNF613	NM_001031721	0.717814	0	0	0
ZNF615	Zinc finger protein 615;ZNF615	NM_001199324	8.25486	0	1.94214	0.554912
ZNF616	Zinc finger protein 616;ZNF616	NM_178523	0	0.522691	0.863174	75.4681
ZNF618	Zinc finger protein 618;ZNF618	NM_133374	51.3237	21.953	1.51055	0
ZNF619	Zinc finger protein 619;ZNF619	NM_001145082	0	0	2.37373	0
ZNF620	Zinc finger protein 620;ZNF620	NM_175888	0	0	0	0
ZNF621	Zinc finger protein 621;ZNF621	NM_001098414	0	0	2.37373	0
ZNF623	Zinc finger protein 623;ZNF623	NM_001082480	0	0	1.72635	0
ZNF624	Zinc finger protein 624;ZNF624	NM_020787	0	0	0.647381	22.1965
ZNF625	Zinc finger protein 625;ZNF625	NM_145233	36.6085	0	0.431587	0.554912
ZNF626	Zinc finger protein 626;ZNF626	NM_001076675	0	0	0.215794	0
ZNF627	Zinc finger protein 627;ZNF627	NM_145295	39.8387	0	1.29476	1.10982
ZNF628	Zinc finger protein 628;ZNF628	NM_033113	0	0	0	0
ZNF629	Zinc finger protein 629;ZNF629	NM_001080417	0	0	0.215794	0
ZNF630	Zinc finger protein 630;ZNF630	NM_001037735	0	0	0	0
ZNF639	Zinc finger protein 639;ZNF639	NM_016331	54.9128	0	1.29476	1.10982
ZNF641	Zinc finger protein 641;ZNF641	NM_001172681	0.358907	3.65884	29.1321	0
ZNF642	Zinc finger protein 642;ZNF642	NM_198494	2.15344	0	0.863174	0
ZNF643	Zinc finger protein 643;ZNF643	NM_023070	0	0	0	0
ZNF644	Zinc finger protein 644;ZNF644	NM_016620	0.358907	0	8.84754	6.65895
ZNF646	Zinc finger protein 646;ZNF646	NM_014699	0	0	0.431587	0
ZNF648	Zinc finger protein 648;ZNF648	NM_001009992	0	0	0.215794	0
ZNF649	Zinc finger protein 649;ZNF649	NM_023074	0	0	0.431587	0
ZNF652	Zinc finger protein 652;ZNF652	NM_001145365	18.6632	111.333	0.647381	0.554912
ZNF653	Zinc finger protein 653;ZNF653	NM_138783	0	0	0	0
ZNF654	Zinc finger protein 654;ZNF654	NM_018293	10.0494	0	4.10008	0.554912
ZNF655	Zinc finger protein 655;ZNF655	NM_024061	16.8686	10.4538	25.6794	19.9768
ZNF658	Zinc finger protein 658;ZNF658	NM_033160	0	0	0	0
ZNF658B	Zinc finger protein 658B;ZNF658B
ZNF660	Zinc finger protein 660;ZNF660	NM_173658	0	0	0	0
ZNF662	Zinc finger protein 662;ZNF662	NM_001134656	0.717814	0	0.215794	0
ZNF663	Zinc finger protein 663;ZNF663
ZNF664	Zinc finger protein 664;ZNF664	NM_152437	58.8608	49.6556	52.6536	28.3005
ZNF665	Zinc finger protein 665;ZNF665	NM_024733	0	0	0	0
ZNF667	Zinc finger protein 667;ZNF667	NR_030740	21.1755	0	0.863174	0
ZNF668	Zinc finger protein 668;ZNF668	NM_001172668	0	0	0.863174	0.554912
ZNF669	Zinc finger protein 669;ZNF669	NM_024804	10.0494	0	0	6.10404
ZNF670	Zinc finger protein 670;ZNF670	NM_001204220	0.358907	0	0	0
ZNF671	Zinc finger protein 671;ZNF671	NM_024833	2.15344	8.36305	12.9476	0
ZNF672	Zinc finger protein 672;ZNF672	NM_024836	31.5838	1.56807	12.516	10.5433
ZNF673	Protein ZNF673;ZNF673	NM_001129898	0.358907	0	20.0688	0
ZNF674	Zinc finger protein 674;ZNF674	NM_001039891	0	8.36305	1.29476	0
ZNF675	Zinc finger protein 675;ZNF675	NM_138330	0.358907	0	2.80532	12.2081
ZNF676	Zinc finger protein 676;ZNF676	NM_001001411	0	1.04538	0	0
ZNF677	Zinc finger protein 677;ZNF677	NM_182609	9.69049	0.522691	0	0
ZNF678	Zinc finger protein 678;ZNF678	NM_178549	1.07672	0	9.06333	0
ZNF679	Zinc finger protein 679;ZNF679	NM_153363	0	0	0	0
ZNF67P	Putative zinc finger protein 67;ZNF67P
ZNF680	Zinc finger protein 680;ZNF680	NM_178558	0.717814	0	0	0
ZNF681	Zinc finger protein 681;ZNF681	NM_138286	0	0	0	0
ZNF682	Zinc finger protein 682;ZNF682	NM_001077349	7.53705	0.522691	0.215794	0
ZNF683	Zinc finger protein 683;ZNF683	NM_001114759	0	0	0	0
ZNF684	Zinc finger protein 684;ZNF684	NM_152373	0	0	0	0
ZNF687	Zinc finger protein 687;ZNF687	NM_020832	0	0	0	0
ZNF689	Zinc finger protein 689;ZNF689	NM_138447	12.5617	0.522691	0.215794	0
ZNF691	Zinc finger protein 691;ZNF691	NM_015911	0	0	10.1423	63.26
ZNF692	Zinc finger protein 692;ZNF692	NM_001136036	26.5591	83.6305	7.12119	2.21965
ZNF695	Zinc finger protein 695;ZNF695	NM_001204221	0	0	0	0
ZNF696	Zinc finger protein 696;ZNF696	NM_030895	0	0	0	0
ZNF699	Zinc finger protein 699;ZNF699	NM_198535	0	0	0	0
ZNF7	Zinc finger protein 7;ZNF7	NM_003416	2.15344	31.3614	63.6591	0.554912
ZNF70	Zinc finger protein 70;ZNF70	NM_021916	0	0	0	0
ZNF700	Zinc finger protein 700;ZNF700	NM_144566	4.30688	0	0	0
ZNF701	Zinc finger protein 701;ZNF701	NM_001172655	0	0	0	0
ZNF702	Zinc finger protein 702;ZNF702
ZNF704	Zinc finger protein 704;ZNF704	NM_001033723	0	0	0	0
ZNF705A	Zinc finger protein 705A;ZNF705A	NM_001004328	0	0	0	0
ZNF705C	Zinc finger protein 705C;ZNF705C
ZNF705D	Zinc finger protein 705D;ZNF705D	NM_001039615	0	0	0	0
ZNF705F	Zinc finger protein 705F;ZNF705F
ZNF705G	Putative zinc finger protein 705G;ZNF705G	NM_001164457	0	0	0	0
ZNF705H	Putative zinc finger protein 705H;ZNF705H
ZNF707	Zinc finger protein 707;ZNF707	NM_001100598	6.10142	0	1.51055	4.4393
ZNF708	Zinc finger protein 708;ZNF708	NM_021269	0.358907	0	0.215794	0
ZNF709	Zinc finger protein 709;ZNF709	NM_152601	0	0	0	0.554912
ZNF71	Endothelial zinc finger protein induced by tumor necrosis factor alpha;ZNF71	NM_021216	2.15344	0	4.53166	0
ZNF710	Zinc finger protein 710;ZNF710	NM_198526	0	0	0	0
ZNF711	Zinc finger protein 711;ZNF711	NM_021998	0	0	0	0
ZNF713	Zinc finger protein 713;ZNF713	NM_182633	0	0	0	0
ZNF714	Zinc finger protein 714;ZNF714	NM_182515	0	0	0	0
ZNF716	Zinc finger protein 716;ZNF716	NM_001159279	0	0	0	0
ZNF720	Putative protein ZNF720;ZNF720	NM_001130913	0.358907	7.31767	2.80532	0
ZNF721	Zinc finger protein 721;ZNF721	NM_133474	4.66579	0.522691	0	2.77456
ZNF725	Putative zinc finger protein 725;ZNF725
ZNF730	Putative zinc finger protein 730;ZNF730
ZNF732	Zinc finger protein 732;ZNF732	NM_001137608	0	0	0	0
ZNF733	Zinc finger protein 733;ZNF733
ZNF734	Zinc finger protein 734;ZNF734
ZNF735	Putative zinc finger protein 735;ZNF735	NM_001159524	0	0	0	0
ZNF737	Zinc finger protein 737;ZNF737	NM_001159293	8.61377	0	0	0
ZNF738	Protein ZNF738;ZNF738	NR_027130	14.3563	0.522691	10.5739	1.10982
ZNF74	Zinc finger protein 74;ZNF74	NM_003426	0	0	11.2213	0
ZNF740	Zinc finger protein 740;ZNF740	NM_001004304	15.7919	25.0892	23.5215	2.21965
ZNF746	Zinc finger protein 746;ZNF746	NM_001163474	9.69049	77.8809	38.627	1.10982
[truncated: 99 more rows]
