# Supplementary material for: High Throughput Gene Expression Analysis Identifies Reliable Expression Markers of Human Corneal Endothelial Cells
Source: PLoS One. 2013 Jul 2;8(7):e67546. doi: 10.1371/journal.pone.0067546 (PMC3699644; doi:10.1371/journal.pone.0067546)
Supplement: Table S6 — Wnt. List of components of the Wnt pathway and their respective RPM values for young CEC-DM, old CEC-DM, CEC cultures and corneal stroma. This table is a subset of Table S1. (XLSX) [file pone.0067546.s006.xlsx]

## Sheet: Supplementary Table 6
	RPM values
Gene symbol	Young	Old	Culture	Stroma
ACTG1	2087	2677	5949	2867
SFRP1	1134	1592	38	125
ACTB	364	378	1410	649
PCDH7	355	261	76	52
CTNNA1	258	343	398	301
CHP	228	333	99	160
CSNK1A1	213	96	140	231
SMAD3	180	275	55	38
CTNNAL1	179	164	315	54
WNT5B	179	82	454	6
GNB1	153	75	504	109
CSNK2B	152	352	406	97
ARRB1	149	90	91	6
PPP2CB	137	200	467	139
PPP2CA	134	145	242	235
CDH23	129	59	3	14
CDH2	129	67	94	4
ADSSL1	126	119	25	69
GNA14	124	10	1	1
NFATC4	119	145	14	64
PPP6C	117	98	84	249
GNB2	116	152	101	155
SIAH2	114	41	37	98
SIAH1	109	153	15	18
SMAD2	106	45	82	131
NFATC3	97	45	88	7
SMARCA4	93	70	63	44
SMARCE1	81	162	44	95
DKK4	78	45	2	9
FBXW11	75	78	32	8
SMARCD3	71	31	50	3
AES	69	96	113	88
NFATC1	60	100	2	2
CSNK1D	58	70	110	107
FZD2	54	41	85	16
FRAT2	53	3	2	35
CHD1L	53	3	25	3
MYC	48	120	49	97
MYCL1	47	3	0	2
PPP2R5A	46	35	1	19
INO80	45	1	13	2
PPP2R5D	44	15	75	94
PCDH18	43	80	21	1
PPP3CC	41	62	32	17
WNT4	41	3	0	2
CELSR3	34	17	11	1
PRKCB	33	61	0	1
GNG5	33	17	58	73
CTBP2	32	39	38	3
TCF7L1	32	48	22	1
PCDHA3	29	7	44	55
PCDHA4	29	7	44	51
PCDHA5	29	7	44	51
PCDHA7	29	7	44	51
PCDHA8	29	7	44	51
PCDHA9	29	7	44	51
PCDHA11	29	7	44	51
TCF7L2	29	25	28	1
PCDHA2	29	7	44	51
PCDHA6	29	7	44	51
PCDHA12	29	7	44	52
PCDHAC2	29	7	44	51
PCDHA1	29	7	44	51
SMAD4	28	11	35	0
SMARCC2	25	3	2	3
DVL3	25	4	104	30
PPP3CB	23	73	17	6
SMAD5	23	0	3	2
PRKCA	23	0	68	1
CREBBP	23	56	25	2
BTRC	22	1	102	4
HDAC8	22	19	39	11
WNT11	21	1	0	1
CSNK2A1	21	1	29	1
FRAT1	21	5	1	5
CTBP1	20	10	17	3
TLE1	20	26	32	22
ANKRD6	19	0	12	0
DVL2	19	21	2	17
PCDHGA2	18	67	79	43
PCDHGC5	18	67	79	43
PCDHGA1	18	67	82	43
PCDHGA3	18	67	79	43
PCDHGA6	18	67	79	43
PCDHGA8	18	67	79	43
PCDHGA11	18	67	79	43
PCDHGB3	18	67	79	43
PCDHGB7	18	67	79	43
GSK3A	18	1	0	0
CTNNB1	17	14	17	12
GNG12	17	28	188	165
FZD7	17	2	71	47
GSK3B	16	80	2	72
CSNK1G3	15	31	10	44
SMARCA1	15	21	9	1
ARID1A	15	2	17	1
PRKCE	14	1	4	31
PPP2R5C	14	15	79	69
SMAD9	14	0	0	0
FRZB	13	8	0	0
BCL9	13	1	8	39
PRKCD	12	3	0	3
CSNK1E	11	9	36	13
SMARCC1	11	9	16	61
PPP3CA	10	1	1	1
MAP3K7	10	0	18	1
EP400	9	62	22	58
TLE4	9	41	85	87
ITPR3	9	0	1	194
HDAC3	8	72	69	299
HLTF	8	8	6	1
DKK1	8	9	518	8
AXIN1	8	2	4	26
FZD1	7	18	21	9
ADSS	7	1	0	0
SMARCA2	6	5	50	22
PCDHB3	6	0	0	0
CSNK1G1	6	1	20	1
ACTA2	5	10	456	112
TBL1XR1	5	1	3	22
LRP6	5	0	2	103
FZD6	5	1	17	61
PRKCZ	5	1	3	5
GNG4	4	197	2	0
PCDH1	4	23	1	105
SMARCD1	4	0	0	0
ITPR1	3	106	10	1
PCDHB13	3	1	3	16
AXIN2	3	43	0	1
CDH11	3	96	204	4
HDAC2	3	71	127	61
TGFBR1	3	121	93	12
CELSR1	2	0	0	55
WNT5A	2	1	21	22
PPP2R5B	2	9	6	3
CSNK1G2	2	8	5	8
NKD2	2	1	0	2
PYGO2	2	21	0	1
NLK	2	0	3	200
EDN1	2	1	15	10
GNA11	2	0	2	2
PCDHB10	1	0	6	1
SMARCB1	1	0	5	3
TLE3	1	0	1	61
ACTG2	1	1	66	2
ACVR1B	1	0	33	0
MYH7B	1	0	0	0
TNF	1	0	0	0
CCND1	1	2	92	83
DKK2	1	2	8	11
DAND5	1	0	0	0
ITPR2	1	0	20	47
PLCB3	1	0	1	1
SMARCA5	1	36	45	60
SMARCAL1	1	97	22	37
FZD5	1	0	1	0
PRKCI	1	0	4	0
ARRB2	1	1	20	39
CDH24	1	0	5	0
GNG7	1	13	0	3
PRKCH	1	66	71	3
HDAC1	1	9	25	24
FZD3	1	0	8	0
PPARD	1	0	0	21
LRP5	1	0	6	0
SMARCD2	1	3	45	2
FZD8	1	0	9	0
ACTA1	0	3	0	0
CDH1	0	0	0	38
CDH3	0	0	0	64
DVL1	0	28	18	49
PPP2R5E	0	0	0	0
TLE6	0	1	0	8
PCDH10	0	0	5	0
BMPR1A	0	0	1	2
PCDH9	0	0	13	0
KREMEN1	0	0	7	0
ARR3	0	0	0	0
SAG	0	0	0	0
GNAQ	0	0	3	0
CHP2	0	0	0	0
GNG8	0	0	0	0
EP300	0	0	0	1
GNG13	0	0	0	0
CDH7	0	0	0	0
CDH8	0	0	0	0
CDH9	0	0	0	0
CELSR2	0	2	4	12
GNG2	0	0	0	0
GNG3	0	0	0	0
GNB3	0	0	1	0
GNB4	0	1	28	0
CDH4	0	0	0	0
CDH6	0	0	0	0
PPP3R2	0	0	0	0
APC2	0	0	1	0
BMPR1B	0	0	0	0
CDH10	0	0	0	0
CDH13	0	0	0	25
CSNK2A2	0	0	0	0
HOXD4	0	0	0	0
FAT2	0	0	0	0
FAT3	0	0	0	0
HOXA5	0	0	0	0
ACTBL2	0	0	0	0
PRKCG	0	0	0	0
PRKCQ	0	0	0	0
ARID1B	0	0	0	0
CDH15	0	0	0	0
CDH16	0	2	0	0
CDH17	0	0	0	0
CDH18	0	0	0	0
T	0	0	0	0
EN1	0	0	0	0
EN2	0	0	0	1
HOXC4	0	0	0	0
HOXC5	0	0	0	0
HOXC6	0	0	0	0
SFRP2	0	0	0	0
SFRP4	0	0	0	0
HOXA7	0	0	0	0
KREMEN2	0	0	0	0
PCDHB1	0	0	0	0
PCDHB2	0	0	0	0
TBL1X	0	0	0	0
TBL1Y	0	0	0	0
PCDHB4	0	0	0	0
PCDHB5	0	0	0	0
PCDHB6	0	0	2	0
PCDHB7	0	0	0	0
PCDHB8	0	0	1	0
MYH7	0	0	0	0
PCDH11X	0	0	0	0
PCDH11Y	0	0	0	0
HOXB4	0	0	0	0
HOXB5	0	0	0	0
HOXB7	0	0	0	0
CER1	0	0	0	0
CSNK1A1L	0	0	0	1
NKD1	0	0	0	0
PCDH8	0	0	0	0
FZD10	0	0	0	0
FZD4	0	1	10	64
CTNNA3	0	0	0	0
MYH13	0	0	0	0
MYH15	0	0	0	0
MYH1	0	0	0	0
WNT6	0	0	0	0
WNT7A	0	1	0	12
WNT7B	0	0	0	0
WNT8A	0	0	0	0
WNT9A	0	2	0	0
MMP7	0	0	0	0
WNT2B	0	0	0	0
WNT2	0	0	0	0
WNT3A	0	0	0	0
WNT3	0	0	0	0
PCDHB11	0	0	0	0
PCDHB14	0	1	7	0
PCDHB15	0	0	0	0
MYH2	0	0	0	0
MYH3	0	0	0	0
MYH4	0	0	0	0
MYH6	0	0	0	0
TTBK1	0	0	0	0
TTBK2	0	0	2	0
PYGO1	0	0	0	2
PCDHB16	0	0	0	0
PCDHB18	0	0	0	0
WNT10A	0	0	0	0
WNT16	0	3	0	0
WNT1	0	0	0	0
NFATC2	0	0	0	0
PLCB1	0	0	0	0
PLCB2	0	0	0	0
TP53	0	0	1	0
TLE2	0	0	2	6
PCDH15	0	0	0	0
DCHS1	0	0	0	0
PCDH17	0	0	0	0
PLCB4	0	0	8	68
SMAD1	0	5	0	0
APC	0	0	0	0
CDH5	0	0	0	0
ACTC1	0	1	14	0
CDH20	0	0	0	0
CDH22	0	0	0	0
HOXB6	0	0	0	0
SRCAP	0	0	0	0
ACVR1C	0	0	0	0
CDH12	0	0	0	0
GNA15	0	0	0	5
LEF1	0	0	0	0
MYCN	0	2	0	1
DACT1	0	2	29	1
MYH8	0	0	0	0
HOXA6	0	0	0	0
CTNNA2	0	0	0	0
HOXA4	0	0	0	0
CDH19	0	0	0	0
FZD9	0	0	0	0
HELLS	0	0	0	0
LRP5L	0	0	18	1
WNT8B	0	0	0	0
WNT9B	0	0	0	0
PCDHB12	0	0	0	0
PCDH12	0	0	0	0
PCDH19	0	0	0	0
PCDH20	0	0	0	0
WNT10B	0	0	0	0
SFRP5	0	0	0	0
